# Supplementary material for: Ethyl 2-(3-chloro-2-pyridyl)-5-oxopyrazolidine-3-carboxylate
Source: Acta Crystallogr Sect E Struct Rep Online. 2009 Jun 6;65(Pt 7):o1495. doi: 10.1107/S1600536809020789 (PMC2969336; doi:10.1107/S1600536809020789)
Supplement: Supplementary file 2 [file e-65-o1495-Isup2.hkl]

# 
# h,k,l, Fc-squared, Fo-squared, sigma(Fo-squared) and status flag 
# 
data_I
_shelx_title ' X in Pbca' 
_shelx_refln_list_code          4 
_shelx_F_calc_maximum      390.14 
_exptl_crystal_F_000      1120.00 
_reflns_d_resolution_high  0.8327 
 
loop_ 
 _symmetry_equiv_pos_as_xyz 
 'x, y, z' 
 '-x+1/2, -y, z+1/2' 
 '-x, y+1/2, -z+1/2' 
 'x+1/2, -y+1/2, -z' 
 '-x, -y, -z' 
 'x-1/2, y, -z-1/2' 
 'x, -y-1/2, z-1/2' 
 '-x-1/2, y-1/2, z' 
 
_cell_length_a    15.4880 
_cell_length_b    10.0090 
_cell_length_c    16.2490 
_cell_angle_alpha  90.000 
_cell_angle_beta   90.000 
_cell_angle_gamma  90.000 
 
_shelx_F_squared_multiplier     1.000 
 
loop_ 
 _refln_index_h 
 _refln_index_k 
 _refln_index_l 
 _refln_F_squared_calc 
 _refln_F_squared_meas 
 _refln_F_squared_sigma 
 _refln_observed_status 
   2   0   0    27934.43    25907.71    280.38 o 
   4   0   0    10589.91     9967.93    223.82 o 
   6   0   0     4268.65     4341.46     43.65 o 
   8   0   0    18298.79    18213.44    437.59 o 
  10   0   0     8014.69     7197.30     75.92 o 
  12   0   0     5459.24     5479.09     74.39 o 
  14   0   0        6.67       41.00      8.49 o 
  16   0   0      347.55      332.92     24.90 o 
  18   0   0      120.65      143.01     24.03 o 
   2   1   0     1055.51     1078.41     13.67 o 
   4   1   0    32047.49    30701.35    429.72 o 
   6   1   0     5130.66     4932.23     47.59 o 
   8   1   0     7162.55     7418.60     68.55 o 
  10   1   0      257.08      308.05     17.71 o 
  12   1   0      102.09      107.77     15.40 o 
  14   1   0     2261.08     2013.22     53.31 o 
  16   1   0      627.64      629.01     34.27 o 
  18   1   0      468.77      512.91     36.28 o 
   0   2   0     8272.46     7978.21     42.02 o 
   2   2   0       14.03       26.04      3.74 o 
   4   2   0        7.39       21.87      3.45 o 
   6   2   0    10246.64    10885.68     74.99 o 
   8   2   0     2684.68     2754.75     44.09 o 
  10   2   0      322.28      300.89     18.57 o 
  12   2   0      260.27      255.62     21.30 o 
  14   2   0        3.53        7.77     10.65 o 
  16   2   0       24.66       35.68     13.52 o 
  18   2   0      213.03      217.72     27.77 o 
   2   3   0     5004.61     5368.42     44.39 o 
   4   3   0      111.52      109.09      7.77 o 
   6   3   0     3317.78     3677.08     46.55 o 
   8   3   0     1031.66     1014.21     28.42 o 
  10   3   0       60.90       65.03     11.51 o 
  12   3   0      610.65      635.04     29.67 o 
  14   3   0      513.48      480.34     29.23 o 
  16   3   0      455.49      480.68     31.67 o 
  18   3   0      402.77      465.93     35.70 o 
   0   4   0     6390.36     6315.42     53.88 o 
   2   4   0     5028.85     5304.98     50.61 o 
   4   4   0       55.39       52.52      7.34 o 
   6   4   0      835.36     1064.58     27.26 o 
   8   4   0      431.85      376.45     19.87 o 
  10   4   0      680.37      737.36     28.53 o 
  12   4   0      514.52      517.10     29.38 o 
  14   4   0      814.26      845.77     38.32 o 
  16   4   0       56.53       72.51     19.57 o 
   2   5   0     6165.58     7244.48     66.75 o 
   4   5   0     3239.76     3029.07     45.75 o 
   6   5   0     1450.29     1480.03     35.52 o 
   8   5   0       22.30       12.23     10.50 o 
  10   5   0     3943.69     4008.67     67.88 o 
  12   5   0      537.76      546.90     28.66 o 
  14   5   0       32.32       16.83     17.98 o 
  16   5   0       66.41       73.23     19.13 o 
   0   6   0      939.40      998.65     27.69 o 
   2   6   0        3.16       12.08      7.77 o 
   4   6   0      433.91      546.10     22.47 o 
   6   6   0      104.89      128.20     13.38 o 
   8   6   0      785.86      777.54     30.40 o 
  10   6   0      284.29      247.85     21.30 o 
  12   6   0      403.78      418.33     27.64 o 
  14   6   0       44.88       62.15     16.40 o 
  16   6   0       27.85        9.49     18.99 o 
   2   7   0        0.91        1.58     10.07 o 
   4   7   0     2148.45     2078.15     46.26 o 
   6   7   0      684.51      613.99     28.52 o 
   8   7   0        9.32       16.40     13.95 o 
  10   7   0      151.93       90.22     17.70 o 
  12   7   0       45.38       24.89     17.84 o 
  14   7   0       68.72       43.16     17.84 o 
   0   8   0      178.39      205.21     17.70 o 
   2   8   0        0.65       11.22     11.65 o 
   4   8   0      478.05      446.95     26.64 o 
   6   8   0        8.15        4.17     12.80 o 
   8   8   0        0.93       -6.90     14.10 o 
  10   8   0       85.44       82.01     18.27 o 
  12   8   0      212.76      254.99     24.75 o 
   2   9   0      704.78      638.84     31.69 o 
   4   9   0     3208.66     3174.93     65.84 o 
   6   9   0      423.11      416.76     28.22 o 
   8   9   0      588.53      650.57     33.26 o 
  10   9   0       13.98       38.41     16.83 o 
  12   9   0        4.88       15.68     17.12 o 
   0  10   0     1819.28     1781.52     54.12 o 
   2  10   0       58.86       71.07     18.99 o 
   4  10   0       97.74      153.37     20.00 o 
   6  10   0       17.23       25.75     16.69 o 
   8  10   0      271.96      266.10     29.50 o 
  10  10   0      528.70      488.62     35.70 o 
   2  11   0      110.46       92.22     19.28 o 
   4  11   0      137.24      162.16     23.31 o 
   6  11   0      122.36      137.55     24.89 o 
   0  12   0        2.14       25.46     14.39 o 
   1   1   1     6167.05     6237.93    112.24 o 
   2   1   1     1033.24     1075.35      9.96 o 
   3   1   1       47.25       80.00      4.10 o 
   4   1   1     2017.16     1933.12     17.34 o 
   5   1   1      390.50      448.43      9.53 o 
   6   1   1     1463.16     1376.75     18.32 o 
   7   1   1     4156.21     4359.29     44.74 o 
   8   1   1       95.92       87.95      7.07 o 
   9   1   1      749.88      772.26     18.09 o 
  10   1   1        1.58        7.49      4.80 o 
  11   1   1      194.16      172.79     10.51 o 
  12   1   1       46.24       26.89      8.66 o 
  13   1   1      865.32      849.15     31.34 o 
  14   1   1      309.17      242.02     15.88 o 
  15   1   1        3.08      -14.18     27.48 o 
  16   1   1      249.77      251.37     17.72 o 
  17   1   1       81.27      101.32     12.70 o 
  18   1   1       38.67       44.85     12.67 o 
   0   2   1     1092.29     1279.10     12.00 o 
   1   2   1     6625.15     7113.71     38.47 o 
   2   2   1    12230.49    12536.96    204.92 o 
   3   2   1     1395.12     1386.72     27.26 o 
   4   2   1     2447.53     2587.42     22.03 o 
   5   2   1     3810.71     3707.10     36.04 o 
   6   2   1     2663.85     2779.82     27.12 o 
   7   2   1      802.83      777.06     16.08 o 
   8   2   1       10.73       20.18      5.38 o 
   9   2   1      617.83      604.71     16.40 o 
  10   2   1      482.44      480.95     17.07 o 
  11   2   1       13.34       15.32      7.26 o 
  12   2   1      980.90      980.97     26.02 o 
  13   2   1      551.17      500.36     26.07 o 
  14   2   1      185.44      142.92     23.46 o 
  15   2   1        1.97        6.70      8.29 o 
  16   2   1        4.95       10.97     11.29 o 
  17   2   1       80.76      113.77     13.66 o 
  18   2   1        1.33       16.95     16.33 o 
   1   3   1    11933.48    13661.47    193.14 o 
   2   3   1     7248.20     8034.59     38.55 o 
   3   3   1      741.35      746.80     17.61 o 
   4   3   1       81.58       92.89      5.29 o 
   5   3   1      836.00      905.51     15.76 o 
   6   3   1       99.15       58.77      5.80 o 
   7   3   1      233.24      222.76     10.65 o 
   8   3   1     2778.27     2978.67     60.74 o 
   9   3   1     2668.29     2464.91     33.08 o 
  10   3   1       77.13       73.98      9.28 o 
  11   3   1     2107.27     2000.65     33.00 o 
  12   3   1      100.05      125.44     12.05 o 
  13   3   1      797.75      759.87     23.82 o 
  14   3   1      133.62      124.72     13.12 o 
  15   3   1       14.89       21.47     10.72 o 
  16   3   1       13.39       15.19     19.13 o 
  17   3   1       60.40       73.20     20.00 o 
   0   4   1     1468.32     1474.63     34.73 o 
   1   4   1     7985.50     8812.02    126.85 o 
   2   4   1      140.31      120.36      6.50 o 
   3   4   1     2475.73     2722.33     33.90 o 
   4   4   1      250.75      301.28      9.77 o 
   5   4   1        4.77       14.68      4.31 o 
   6   4   1       44.48       54.48     14.89 o 
   7   4   1      208.28      200.54     10.72 o 
   8   4   1      453.17      482.83     15.17 o 
   9   4   1      114.65      125.23      9.16 o 
  10   4   1       21.62       22.42      7.36 o 
  11   4   1      239.71      255.13     14.39 o 
  12   4   1      736.78      745.35     25.93 o 
  13   4   1      691.30      667.57     22.92 o 
  14   4   1      149.67      177.64     15.83 o 
  15   4   1       35.36       22.86     17.77 o 
  16   4   1       29.98       27.14     10.96 o 
  17   4   1      226.51      239.64     46.91 o 
   1   5   1      173.29      240.91     15.83 o 
   2   5   1      896.77     1023.06     44.22 o 
   3   5   1      449.68      577.87     14.46 o 
   4   5   1      617.75      593.55     15.03 o 
   5   5   1      493.37      612.09     15.63 o 
   6   5   1        5.97       12.27      6.26 o 
   7   5   1       14.08       21.57      6.76 o 
   8   5   1      867.19      832.93     20.53 o 
   9   5   1      123.09      105.91     12.81 o 
  10   5   1      201.16      210.54     13.69 o 
  11   5   1       23.94       27.39      8.90 o 
  12   5   1       73.95       67.72     10.47 o 
  13   5   1        6.79        6.60      8.50 o 
  14   5   1      146.90      137.30     12.80 o 
  15   5   1        6.87       35.84     10.54 o 
  16   5   1        0.00       -1.42      9.91 o 
   0   6   1     2141.12     2213.97     29.01 o 
   1   6   1     1579.69     1586.39     76.36 o 
   2   6   1      837.21      965.68     19.83 o 
   3   6   1     2226.56     2336.52     54.48 o 
   4   6   1       60.54       62.99      7.41 o 
   5   6   1      266.74      284.62     12.49 o 
   6   6   1       13.65       11.42     10.14 o 
   7   6   1     2423.50     2452.81     44.62 o 
   8   6   1       69.74       59.87     10.12 o 
   9   6   1      623.81      648.56     20.94 o 
  10   6   1       53.04       58.47     12.08 o 
  11   6   1      325.00      332.39     33.18 o 
  12   6   1      599.54      558.27     22.50 o 
  13   6   1      211.17      222.82     16.57 o 
  14   6   1        0.01        2.86      9.97 o 
  15   6   1      219.82      231.67     19.48 o 
  16   6   1       50.56       59.02     14.60 o 
   1   7   1     3569.74     3731.41     50.71 o 
   2   7   1     1060.45     1037.80     38.79 o 
   3   7   1     1485.60     1563.63     28.22 o 
   4   7   1        8.22       16.59      8.19 o 
   5   7   1      446.55      460.93     17.26 o 
   6   7   1       18.62       14.19     10.21 o 
   7   7   1      398.12      400.50     38.58 o 
   8   7   1      791.42      765.36     35.66 o 
   9   7   1      282.89      296.48     19.14 o 
  10   7   1        0.95        9.15      8.91 o 
  11   7   1      714.17      696.09     25.15 o 
  12   7   1        5.64       -5.19     10.52 o 
  13   7   1      183.33      196.29     16.25 o 
  14   7   1       98.11      145.37     14.74 o 
  15   7   1        0.12       -7.55     12.13 o 
   0   8   1       34.19       18.74      9.24 o 
   1   8   1       40.97       42.91      9.41 o 
   2   8   1      615.31      637.92     20.35 o 
   3   8   1      750.25      795.45     22.77 o 
   4   8   1      924.39      930.88     25.06 o 
   5   8   1      140.09      143.77     21.44 o 
   6   8   1       10.40       32.04      8.80 o 
   7   8   1       87.23      122.52     14.39 o 
   8   8   1        5.86       12.35      9.53 o 
   9   8   1        0.78        7.39      9.66 o 
  10   8   1       14.62       17.87     10.86 o 
  11   8   1       36.80       12.79     11.89 o 
  12   8   1       90.68       79.80     17.19 o 
  13   8   1       58.17       47.11     21.29 o 
   1   9   1      132.78      109.61     12.46 o 
   2   9   1       12.48        7.21      9.46 o 
   3   9   1       88.12      107.83     20.50 o 
   4   9   1        0.96        3.92     13.02 o 
   5   9   1        0.19        5.08     12.80 o 
   6   9   1        9.04       11.06     11.44 o 
   7   9   1       99.99       81.84     11.98 o 
   8   9   1       52.00       45.93     12.02 o 
   9   9   1        0.02       -3.32     14.31 o 
  10   9   1       75.53      109.79     17.77 o 
  11   9   1        1.21        3.75     11.54 o 
  12   9   1        0.99      -12.55     12.55 o 
   0  10   1      700.51      612.76     23.76 o 
   1  10   1       33.70       19.26     11.39 o 
   2  10   1      357.57      348.57     19.10 o 
   3  10   1       41.22       59.91     18.34 o 
   4  10   1      153.26      148.72     33.60 o 
   5  10   1        4.20      -10.38     10.38 o 
   6  10   1       22.49       37.66     10.69 o 
   7  10   1       36.91       38.88     12.49 o 
   8  10   1       65.57       48.72     12.59 o 
   9  10   1       92.64       82.40     16.74 o 
  10  10   1        1.08       -3.51     13.88 o 
   1  11   1       13.10       24.34     11.98 o 
   2  11   1       93.70       89.72     14.14 o 
   3  11   1      298.20      292.29     19.27 o 
   4  11   1      167.22      156.66     17.14 o 
   5  11   1       49.34       31.98     25.39 o 
   6  11   1      124.05      127.36     17.50 o 
   7  11   1       51.52       57.65     14.96 o 
   0  12   1        5.19        6.40     11.80 o 
   0   0   2      944.93     1047.99      8.29 o 
   1   0   2       87.64      107.45      8.42 o 
   2   0   2     3289.94     3162.84     40.97 o 
   3   0   2     5522.83     5586.86     26.42 o 
   4   0   2     3185.83     3087.56     23.22 o 
   5   0   2     9169.14     9027.67    215.03 o 
   6   0   2      206.49      163.98      7.27 o 
   7   0   2     2194.08     2138.21     27.98 o 
   8   0   2       21.53       51.00      6.05 o 
   9   0   2       43.50       10.32     10.07 o 
  10   0   2     3141.39     3008.54    100.78 o 
  11   0   2       97.95      134.41     10.07 o 
  12   0   2        2.90       -0.40      7.32 o 
  13   0   2      170.10      171.92     12.76 o 
  14   0   2       20.95       18.13      8.17 o 
  15   0   2      457.26      502.00     20.87 o 
  16   0   2       40.90       60.31     17.55 o 
  17   0   2       40.81       46.74     12.97 o 
  18   0   2       84.71      105.90     14.03 o 
   1   1   2    14999.37    14439.05    215.77 o 
   2   1   2       85.41      107.30      5.69 o 
   3   1   2     1058.60     1096.19     13.04 o 
   4   1   2        6.17       15.12      2.73 o 
   5   1   2      116.70      103.97      5.13 o 
   6   1   2       14.88       10.52      4.46 o 
   7   1   2      435.84      451.63     11.92 o 
   8   1   2      737.92      701.54     16.52 o 
   9   1   2        0.97       10.91      4.88 o 
  10   1   2       89.98      112.98      8.55 o 
  11   1   2      657.20      600.16     18.29 o 
  12   1   2        5.34       12.34      6.87 o 
  13   1   2      138.09      138.20     11.72 o 
  14   1   2        1.05       11.43      7.17 o 
  15   1   2        6.06       -7.95      9.40 o 
  16   1   2      129.81      151.85     26.26 o 
  17   1   2       13.12       23.74     11.12 o 
  18   1   2       78.60      102.64     23.16 o 
   0   2   2      607.35      526.50     12.35 o 
   1   2   2    16635.77    16383.33    200.58 o 
   2   2   2       11.93       14.26      4.75 o 
   3   2   2       50.89       37.38      3.31 o 
   4   2   2     2875.05     3030.29     24.54 o 
   5   2   2      456.49      515.54     11.36 o 
   6   2   2        7.84        4.16      4.07 o 
   7   2   2      102.16      109.09      7.52 o 
   8   2   2      129.68      150.84      9.28 o 
   9   2   2      211.23      228.53     11.40 o 
  10   2   2      699.50      689.92     18.54 o 
  11   2   2      161.56      141.54     16.19 o 
  12   2   2      166.61      168.41     25.33 o 
  13   2   2      759.67      758.24     23.53 o 
  14   2   2        2.07       -2.37     14.10 o 
  15   2   2      552.86      575.42     21.93 o 
  16   2   2        8.06        4.68     16.76 o 
  17   2   2       23.22       10.98     10.94 o 
  18   2   2       19.76       25.10     11.29 o 
   1   3   2    14312.45    15182.63    223.42 o 
   2   3   2      862.49      911.80     18.49 o 
   3   3   2     2263.29     2496.66     41.26 o 
   4   3   2     2729.64     2900.14     26.48 o 
   5   3   2      538.41      594.31     13.10 o 
   6   3   2      431.06      427.93     12.22 o 
   7   3   2     1890.10     2036.76     68.43 o 
   8   3   2      638.45      603.01     16.25 o 
   9   3   2      909.45      863.81     19.98 o 
  10   3   2        6.23       13.35     10.65 o 
  11   3   2       37.08       74.06      8.60 o 
  12   3   2      471.12      448.21     18.98 o 
  13   3   2      362.47      371.26     17.30 o 
  14   3   2       46.72       27.45     10.13 o 
  15   3   2      150.42      112.61     15.25 o 
  16   3   2       50.61       51.67     35.75 o 
  17   3   2        1.45       -3.64     11.28 o 
   0   4   2     5586.41     5760.63     79.02 o 
   1   4   2      828.30      962.11     22.23 o 
   2   4   2     2629.47     2858.28     76.78 o 
   3   4   2     1900.57     2053.67     23.76 o 
   4   4   2     1198.87     1352.60     20.01 o 
   5   4   2     8356.69     8870.21     53.13 o 
   6   4   2       13.75        8.52      7.77 o 
   7   4   2      159.77      130.61     14.61 o 
   8   4   2      279.37      222.72     12.00 o 
   9   4   2       10.16       10.07      8.49 o 
  10   4   2      113.82      105.46      9.92 o 
  11   4   2      213.55      233.14     18.28 o 
  12   4   2      373.91      341.66     17.30 o 
  13   4   2      537.77      497.29     20.18 o 
  14   4   2       58.10       55.60     10.73 o 
  15   4   2      730.47      767.30     26.63 o 
  16   4   2        0.10       -4.12     13.67 o 
  17   4   2      218.49      233.12     21.66 o 
   1   5   2     3394.29     3789.66    107.68 o 
   2   5   2      102.52       85.83      7.37 o 
   3   5   2     3040.74     3159.95     55.53 o 
   4   5   2      901.33      895.76     22.79 o 
   5   5   2       99.34      125.83     20.72 o 
   6   5   2     1176.55     1186.08     22.60 o 
   7   5   2     3408.08     3494.89     98.42 o 
   8   5   2       56.01       58.84      8.65 o 
   9   5   2     2156.39     2113.18     34.39 o 
  10   5   2        0.15        7.31      7.58 o 
  11   5   2      366.88      328.61     16.74 o 
  12   5   2        4.49       12.50      8.19 o 
  13   5   2       36.51       50.79     10.98 o 
  14   5   2      550.44      545.62     23.21 o 
  15   5   2        8.79        7.05      9.77 o 
  16   5   2      151.79      132.59     36.91 o 
   0   6   2     1270.14     1348.69     68.35 o 
   1   6   2       46.15       56.97      6.59 o 
   2   6   2      341.31      369.86     31.82 o 
   3   6   2      104.47       97.93      8.65 o 
   4   6   2       48.67       58.50      7.48 o 
   5   6   2      947.59     1006.69     22.28 o 
   6   6   2      344.71      321.38     13.96 o 
   7   6   2      196.93      201.95     12.56 o 
   8   6   2     1109.55     1071.64     25.39 o 
   9   6   2      523.04      495.73     18.97 o 
  10   6   2      330.22      318.26     16.64 o 
  11   6   2      263.15      215.79     15.62 o 
  12   6   2      194.55      220.61     15.70 o 
  13   6   2        0.51       -5.18     10.37 o 
  14   6   2        0.63      -10.88     10.88 o 
  15   6   2       64.56       98.19     14.24 o 
  16   6   2       11.04       -8.78     13.27 o 
   1   7   2       97.02       98.02     10.21 o 
   2   7   2      261.50      267.48     13.43 o 
   3   7   2       24.21       31.79      8.31 o 
   4   7   2       30.37       30.64      8.75 o 
   5   7   2     1133.46     1033.71     24.47 o 
   6   7   2       92.53      106.50     10.63 o 
   7   7   2       25.50       34.00      8.85 o 
   8   7   2      229.50      259.63     19.28 o 
   9   7   2      579.59      535.38     30.82 o 
  10   7   2       84.05      101.15     11.65 o 
  11   7   2       21.49       31.18     11.59 o 
  12   7   2        7.25       -9.72     11.39 o 
  13   7   2      116.28      103.02     13.93 o 
  14   7   2        1.76       16.16     11.16 o 
   0   8   2        5.11       19.14      8.08 o 
   1   8   2      819.23      832.95     22.26 o 
   2   8   2       48.43       51.32      9.50 o 
   3   8   2     1050.00     1028.95     24.80 o 
   4   8   2       73.70       67.78     19.93 o 
   5   8   2      872.34      810.61     39.77 o 
   6   8   2       48.42       40.10     14.96 o 
   7   8   2       19.73       26.21     10.29 o 
   8   8   2        2.02       -3.65     12.87 o 
   9   8   2        4.24        5.55      8.34 o 
  10   8   2       17.05       28.12     10.25 o 
  11   8   2       51.49       22.44     13.67 o 
  12   8   2       98.09       99.92     14.90 o 
  13   8   2       51.05       28.26     23.74 o 
   1   9   2      396.38      351.93     17.00 o 
   2   9   2      331.73      293.75     17.10 o 
   3   9   2      480.39      458.59     19.85 o 
   4   9   2      364.09      388.50     24.62 o 
   5   9   2      191.31      185.12     14.56 o 
   6   9   2      339.93      370.66     34.04 o 
   7   9   2        1.76      -11.04     11.04 o 
   8   9   2      231.50      215.53     17.85 o 
   9   9   2       23.11       38.15     13.67 o 
  10   9   2       76.10       98.48     14.75 o 
  11   9   2       17.89       41.08     33.16 o 
  12   9   2        0.01       17.05     15.82 o 
   0  10   2       30.83       30.47     12.44 o 
   1  10   2       23.85       16.88     11.48 o 
   2  10   2       67.15       69.22     13.53 o 
   3  10   2      170.00      145.25     38.99 o 
   4  10   2        6.22        0.58     10.20 o 
   5  10   2        0.54       -9.89     23.95 o 
   6  10   2        5.39        4.02     16.40 o 
   7  10   2        0.07      -12.20     12.20 o 
   8  10   2       60.97       57.80     13.28 o 
   9  10   2       28.99       35.21     13.17 o 
  10  10   2      160.61      193.94     20.58 o 
   1  11   2      121.18      118.15     17.05 o 
   2  11   2        0.97       11.81     12.26 o 
   3  11   2        0.02        9.65     11.29 o 
   4  11   2       14.39       24.65     12.36 o 
   5  11   2       11.75       25.96     25.53 o 
   6  11   2        2.63       19.31     11.91 o 
   7  11   2       20.15       31.26     13.51 o 
   1   1   3    15539.54    14759.65    331.56 o 
   2   1   3       93.66       72.60      3.74 o 
   3   1   3     6919.04     6752.25     82.45 o 
   4   1   3    14083.13    12775.77    204.63 o 
   5   1   3      434.09      439.82     10.39 o 
   6   1   3    18769.99    18903.83   1053.45 o 
   7   1   3       11.08       12.30      5.09 o 
   8   1   3     1741.59     1800.98     25.92 o 
   9   1   3      946.62     1003.11     20.45 o 
  10   1   3       69.14       80.94      7.83 o 
  11   1   3      196.10      187.91     11.55 o 
  12   1   3      681.82      636.05     20.82 o 
  13   1   3      780.02      728.49     22.39 o 
  14   1   3        7.31       -0.84      8.68 o 
  15   1   3        1.06       11.14      8.57 o 
  16   1   3       97.38       87.79     14.34 o 
  17   1   3       11.90        8.18     11.21 o 
  18   1   3        0.77        5.12     11.30 o 
   0   2   3     3479.62     3186.38     72.92 o 
   1   2   3     7697.66     7579.69     38.47 o 
   2   2   3     3222.76     3119.34     22.92 o 
   3   2   3      684.96      780.93     12.30 o 
   4   2   3     2289.20     2295.27     39.59 o 
   5   2   3     5001.71     5260.99     39.45 o 
   6   2   3     4652.34     4723.80     36.28 o 
   7   2   3     3609.62     3784.78     95.15 o 
   8   2   3     3525.51     3433.01     35.04 o 
   9   2   3       10.21        9.41      5.42 o 
  10   2   3     1100.41      987.96     37.93 o 
  11   2   3      934.93      934.51     24.00 o 
  12   2   3     5512.05     5546.84     54.83 o 
  13   2   3      803.71      738.12     23.64 o 
  14   2   3      468.48      451.21     26.28 o 
  15   2   3      460.70      441.16     32.32 o 
  16   2   3      174.88      218.77     14.60 o 
  17   2   3       34.84       44.68     12.05 o 
  18   2   3       68.12      111.90     15.41 o 
   1   3   3     1931.26     1947.49     20.17 o 
   2   3   3     6462.43     6484.53     82.39 o 
   3   3   3      671.27      738.84     13.51 o 
   4   3   3      119.57       97.18      8.13 o 
   5   3   3       66.67       69.80      5.67 o 
   6   3   3       44.02       60.58      5.99 o 
   7   3   3       77.22       93.49     11.87 o 
   8   3   3     2050.17     2043.78     55.76 o 
   9   3   3      384.30      355.46     13.93 o 
  10   3   3      128.32      132.83     10.33 o 
  11   3   3      528.53      483.64     17.67 o 
  12   3   3      160.73      170.59     13.53 o 
  13   3   3       32.32       48.22      8.90 o 
  14   3   3      105.33       67.62     11.34 o 
  15   3   3      216.17      212.65     14.96 o 
  16   3   3      203.15      254.92     18.13 o 
  17   3   3       34.52       22.69     12.74 o 
   0   4   3      489.46      510.13     20.46 o 
   1   4   3     2166.90     2320.97     24.61 o 
   2   4   3     3291.52     3671.62     31.65 o 
   3   4   3      480.65      505.40     12.63 o 
   4   4   3      979.71     1107.47     18.98 o 
   5   4   3        0.23        5.52      4.60 o 
   6   4   3     1214.17     1266.69     44.60 o 
   7   4   3       68.79       82.18      9.42 o 
   8   4   3      275.42      284.60     12.77 o 
   9   4   3      228.72      222.13     26.05 o 
  10   4   3      552.22      480.46     17.11 o 
  11   4   3      193.54      173.89     12.40 o 
  12   4   3       19.06        6.91      9.46 o 
  13   4   3      463.28      460.22     20.71 o 
  14   4   3       98.50      101.71     12.41 o 
  15   4   3        1.53       -5.88     11.36 o 
  16   4   3        1.36      -12.71     24.67 o 
  17   4   3        0.47       27.07     10.47 o 
   1   5   3      695.59      678.91     15.49 o 
   2   5   3       17.09       33.76      6.05 o 
   3   5   3        4.85       12.02     14.53 o 
   4   5   3     1040.32     1007.04     19.78 o 
   5   5   3      615.78      644.95     16.40 o 
   6   5   3      970.15     1077.92     22.08 o 
   7   5   3       62.58       60.43      8.33 o 
   8   5   3     1153.20     1123.36     45.36 o 
   9   5   3      166.35      155.73     13.60 o 
  10   5   3       24.03       22.73      9.30 o 
  11   5   3       49.65       67.28      9.82 o 
  12   5   3        0.34        6.65     15.90 o 
  13   5   3      134.88      146.54     14.37 o 
  14   5   3        7.12        8.08     16.47 o 
  15   5   3       44.04       39.79     12.56 o 
  16   5   3       19.87       58.90     18.20 o 
   0   6   3     3484.45     3335.73     36.81 o 
   1   6   3      269.99      247.41     11.40 o 
   2   6   3      275.25      268.58     12.32 o 
   3   6   3      150.72      139.14      9.67 o 
   4   6   3      156.19      150.43      9.95 o 
   5   6   3      589.43      548.42     21.03 o 
   6   6   3      131.15      136.99     10.89 o 
   7   6   3       71.31       80.52      9.71 o 
   8   6   3       41.35       33.53     10.01 o 
   9   6   3      426.26      366.36     16.54 o 
  10   6   3       38.40       53.70     10.37 o 
  11   6   3       86.10      100.44     16.11 o 
  12   6   3      261.47      269.21     32.02 o 
  13   6   3      125.23       96.22     14.62 o 
  14   6   3        1.52        3.47      9.62 o 
  15   6   3       12.92       15.68     10.57 o 
   1   7   3        3.26       -0.84      7.27 o 
   2   7   3     1064.18     1005.45     22.94 o 
   3   7   3       46.58       43.40      9.42 o 
   4   7   3      543.01      550.04     17.94 o 
   5   7   3        9.00       12.80      7.70 o 
   6   7   3        1.68      -10.73     18.63 o 
   7   7   3      134.01      114.91     11.75 o 
   8   7   3      951.53     1007.01     60.82 o 
   9   7   3       76.91       85.73     12.56 o 
  10   7   3        6.84      -10.92     13.02 o 
  11   7   3        0.77        9.73     16.40 o 
  12   7   3      246.52      231.89     17.35 o 
  13   7   3        6.00      -14.89     14.89 o 
  14   7   3      153.68      140.20     17.06 o 
   0   8   3      272.58      273.45     18.21 o 
   1   8   3        2.13       -2.51     15.39 o 
   2   8   3      900.05      891.86     62.26 o 
   3   8   3       91.34      114.14     11.29 o 
   4   8   3     1275.93     1310.08     84.44 o 
   5   8   3       72.90       73.02     17.26 o 
   6   8   3      206.19      207.39     14.96 o 
   7   8   3        3.09       25.14      8.98 o 
   8   8   3      385.63      343.98     35.56 o 
   9   8   3        0.01       -9.68      9.68 o 
  10   8   3      144.81      170.84     14.89 o 
  11   8   3       44.54       55.43     12.66 o 
  12   8   3      236.91      276.80     18.77 o 
  13   8   3       17.45       13.13     12.26 o 
   1   9   3       30.99       47.07     10.27 o 
   2   9   3      158.78      217.73     14.86 o 
   3   9   3       15.42        2.75     11.29 o 
   4   9   3      167.65      186.60     35.90 o 
   5   9   3        1.80       15.88     19.06 o 
   6   9   3      230.22      196.02     15.84 o 
   7   9   3        6.90       16.01     21.65 o 
   8   9   3        0.07       18.14      8.91 o 
   9   9   3        4.22       12.82     17.98 o 
  10   9   3       52.44       75.09     12.41 o 
  11   9   3        0.03        8.24     11.28 o 
   0  10   3      148.74      140.43     14.60 o 
   1  10   3       26.58       22.07     11.44 o 
   2  10   3      143.62      135.52     13.01 o 
   3  10   3       10.47        9.74     10.89 o 
   4  10   3      133.27      142.02     14.47 o 
   5  10   3       69.26       66.59     32.37 o 
   6  10   3       26.27       46.38     11.38 o 
   7  10   3        0.16        4.48     10.62 o 
   8  10   3        2.12       -4.24     19.28 o 
   9  10   3        1.25       -6.11     14.67 o 
   1  11   3      112.82      112.71     13.75 o 
   2  11   3      170.18      173.43     24.61 o 
   3  11   3        0.16       -4.87     12.44 o 
   4  11   3      263.97      293.88     21.51 o 
   5  11   3        5.95       24.34     17.48 o 
   6  11   3      212.55      250.49     19.11 o 
   0   0   4   152206.42   162985.63    974.20 o 
   1   0   4     7199.59     6722.70     70.25 o 
   2   0   4      364.05      353.74      7.65 o 
   3   0   4     2541.71     2515.92     85.93 o 
   4   0   4        0.93        6.76      2.58 o 
   5   0   4       76.90       47.26      6.04 o 
   6   0   4       35.91       50.13      5.13 o 
   7   0   4      533.11      445.43     12.63 o 
   8   0   4     1727.61     1693.87     30.07 o 
   9   0   4     3688.51     3825.34    110.26 o 
  10   0   4      852.04      752.42     19.62 o 
  11   0   4     1899.97     1830.77     31.36 o 
  12   0   4      653.35      676.33     25.14 o 
  13   0   4       22.41       35.58      8.43 o 
  14   0   4      259.30      238.34     16.23 o 
  15   0   4      213.37      197.98     17.92 o 
  16   0   4       51.11       62.36     10.80 o 
  17   0   4      866.23      862.84     34.28 o 
  18   0   4       93.15      123.88     14.92 o 
   1   1   4    33915.55    33890.40    316.95 o 
   2   1   4     6517.79     6643.55     39.71 o 
   3   1   4     3812.26     3854.89     26.85 o 
   4   1   4     6285.55     6154.42     77.70 o 
   5   1   4       36.52       26.20      4.17 o 
   6   1   4       98.19      109.58      7.07 o 
   7   1   4      714.92      699.63     26.89 o 
   8   1   4      792.82      782.80     17.94 o 
   9   1   4     2353.45     2149.33     30.50 o 
  10   1   4      125.09      131.87     10.58 o 
  11   1   4     1237.01     1117.67     41.62 o 
  12   1   4        3.52        9.05      8.19 o 
  13   1   4       56.42       53.93     14.10 o 
  14   1   4      459.09      460.20     19.32 o 
  15   1   4       53.61       76.84     14.89 o 
  16   1   4       23.42       36.45     10.58 o 
  17   1   4        5.36       20.38     13.88 o 
  18   1   4       15.58       31.00     12.10 o 
   0   2   4     1775.01     1794.73     44.35 o 
   1   2   4     2324.18     2167.36     80.49 o 
   2   2   4      163.32      165.40      6.41 o 
   3   2   4      993.66      994.84     31.07 o 
   4   2   4      342.22      335.87     19.23 o 
   5   2   4     9504.00     9420.69     77.53 o 
   6   2   4      109.07      110.68     18.85 o 
   7   2   4     2076.43     2088.53     27.12 o 
   8   2   4      605.55      691.81     20.97 o 
   9   2   4        0.07        8.86      4.83 o 
  10   2   4       28.59       40.23      7.23 o 
  11   2   4     1340.25     1295.78     61.32 o 
  12   2   4      472.55      440.43     18.58 o 
  13   2   4      296.20      283.55     16.02 o 
  14   2   4        5.02        6.26      9.10 o 
  15   2   4      206.21      231.88     16.02 o 
  16   2   4       35.72       36.89     10.95 o 
  17   2   4        0.82       10.20     25.25 o 
   1   3   4      416.86      378.12      9.83 o 
   2   3   4       93.53      104.74     12.09 o 
   3   3   4       43.88       45.24      4.60 o 
   4   3   4     1383.58     1486.84     44.96 o 
   5   3   4      696.36      696.62     36.12 o 
   6   3   4      506.20      517.94     14.06 o 
   7   3   4     4762.33     5002.75     42.83 o 
   8   3   4       14.06       10.17      6.47 o 
   9   3   4      897.12      905.89     21.04 o 
  10   3   4       37.45       39.25      8.01 o 
  11   3   4       42.41       40.61      9.05 o 
  12   3   4      343.10      323.23     20.44 o 
  13   3   4       50.40       39.82     11.72 o 
  14   3   4       46.39       37.00      9.40 o 
  15   3   4      357.52      351.98     19.08 o 
  16   3   4       66.24       80.76     14.17 o 
  17   3   4      155.99      155.46     16.18 o 
   0   4   4     2799.99     2862.32     28.51 o 
   1   4   4       74.94       82.99      6.35 o 
   2   4   4      347.08      328.06     10.49 o 
   3   4   4      272.58      257.16      9.96 o 
   4   4   4       81.12      108.22     10.14 o 
   5   4   4     3012.76     3208.07     76.63 o 
   6   4   4     1870.49     1940.70     43.60 o 
   7   4   4     1332.06     1301.40     24.45 o 
   8   4   4        0.05       12.30      5.90 o 
   9   4   4      585.29      614.41     18.48 o 
  10   4   4        4.49       -5.59      7.32 o 
  11   4   4      351.07      350.97     16.64 o 
  12   4   4       29.96       26.79      9.90 o 
  13   4   4        1.18       13.59      8.72 o 
  14   4   4       53.52       69.03     11.49 o 
  15   4   4      156.23      173.59     14.73 o 
  16   4   4       18.14        6.57     19.13 o 
  17   4   4      173.39      195.18     18.20 o 
   1   5   4     2386.63     2518.46     29.71 o 
   2   5   4     3033.73     3322.89     34.74 o 
   3   5   4      994.42      917.59     19.18 o 
   4   5   4      153.28      218.16     18.56 o 
   5   5   4       51.94       43.61      6.76 o 
   6   5   4       17.09        9.08      6.56 o 
   7   5   4     2104.66     2078.52     34.91 o 
   8   5   4      729.40      713.19     26.87 o 
   9   5   4     1642.59     1632.39     52.04 o 
  10   5   4      391.09      399.80     17.40 o 
  11   5   4      614.25      577.64     21.25 o 
  12   5   4      120.75      137.32     13.31 o 
  13   5   4     1371.54     1394.62     33.70 o 
  14   5   4       16.97       16.48     21.51 o 
  15   5   4       12.18       16.09     25.17 o 
  16   5   4        0.35       18.45      9.45 o 
   0   6   4      819.58      846.51     19.37 o 
   1   6   4      239.98      254.10     12.59 o 
   2   6   4      367.50      412.51     31.39 o 
   3   6   4      107.37       87.05      9.10 o 
   4   6   4      622.10      711.92     18.59 o 
   5   6   4      269.26      286.50     13.02 o 
   6   6   4       14.64       12.35      8.20 o 
   7   6   4      447.62      424.68     16.89 o 
   8   6   4      388.77      410.84     17.30 o 
   9   6   4      291.69      278.39     38.65 o 
  10   6   4       10.51       15.86      9.00 o 
  11   6   4      328.57      334.90     17.09 o 
  12   6   4      647.03      655.38     23.98 o 
  13   6   4       76.59       59.78     12.66 o 
  14   6   4        0.77       -4.68     10.89 o 
  15   6   4      118.19      107.06     15.46 o 
   1   7   4       85.47       85.13      9.30 o 
   2   7   4       36.29       37.27      8.44 o 
   3   7   4      250.95      250.04     30.37 o 
   4   7   4      460.10      449.76     16.14 o 
   5   7   4       57.39       63.73      8.99 o 
   6   7   4       64.95       78.15     13.67 o 
   7   7   4        9.72        6.44      8.68 o 
   8   7   4        0.00       14.20      8.56 o 
   9   7   4        7.61        1.92      8.53 o 
  10   7   4      545.31      551.14     22.04 o 
  11   7   4       47.52       57.65     14.67 o 
  12   7   4        9.84      -14.41     24.46 o 
  13   7   4      371.42      361.80     36.85 o 
  14   7   4        0.21       -5.91     12.29 o 
   0   8   4       84.46       78.73      9.96 o 
   1   8   4      571.94      596.51     20.09 o 
   2   8   4      305.00      303.09     17.27 o 
   3   8   4     1773.19     1757.52     87.70 o 
   4   8   4      155.59      176.54     14.14 o 
   5   8   4     2798.28     2809.67     43.25 o 
   6   8   4       41.53       52.78     23.23 o 
   7   8   4     1503.16     1504.41     57.99 o 
   8   8   4        5.48       18.98      9.33 o 
   9   8   4      144.60      159.91     14.04 o 
  10   8   4        8.18       14.75     10.12 o 
  11   8   4       63.51       72.94     12.45 o 
  12   8   4       12.40        0.94     12.25 o 
  13   8   4       65.52       58.79     15.40 o 
   1   9   4      544.02      550.79     21.83 o 
   2   9   4       44.17       34.08     14.75 o 
   3   9   4      192.69      209.53     15.00 o 
   4   9   4      814.79      828.23     55.75 o 
   5   9   4      160.37      160.64     15.41 o 
   6   9   4        7.74       21.70     10.18 o 
   7   9   4      135.22      133.76     14.74 o 
   8   9   4       37.73       15.74     12.64 o 
   9   9   4      414.43      424.19     22.24 o 
  10   9   4        0.36       -4.60     25.75 o 
  11   9   4      459.90      500.10     30.01 o 
   0  10   4      129.88       96.72     12.96 o 
   1  10   4       31.38       22.56     10.42 o 
   2  10   4       66.30       58.33     16.90 o 
   3  10   4      471.23      403.00     20.85 o 
   4  10   4        3.89        8.67     12.73 o 
   5  10   4      179.33      216.73     32.88 o 
   6  10   4        0.48       13.67     16.18 o 
   7  10   4       74.25       92.22     13.99 o 
   8  10   4       12.02        0.18     12.70 o 
   9  10   4       40.44       64.02     13.36 o 
   1  11   4        2.46        6.44     10.59 o 
   2  11   4        3.06        0.00     11.90 o 
   3  11   4        5.64        1.49     12.94 o 
   4  11   4        3.55       16.86     11.51 o 
   5  11   4       13.86       13.41     16.90 o 
   6  11   4        1.79        2.90     17.41 o 
   1   1   5      209.79      199.17      9.50 o 
   2   1   5      165.41      206.54      6.92 o 
   3   1   5      146.98      160.43      7.34 o 
   4   1   5     6008.83     5863.50     37.34 o 
   5   1   5      429.14      419.10     18.51 o 
   6   1   5     1698.34     1669.91     23.17 o 
   7   1   5     1406.88     1427.63     28.31 o 
   8   1   5        2.57       -8.48     12.37 o 
   9   1   5       56.65       71.08      7.87 o 
  10   1   5      142.85      118.05      9.65 o 
  11   1   5        0.23       -6.96      6.96 o 
  12   1   5        0.01        1.67     15.18 o 
  13   1   5     1235.92     1170.12     28.84 o 
  14   1   5     1248.93     1212.25     30.18 o 
  15   1   5       72.68       55.20     10.36 o 
  16   1   5       69.38       59.19     19.28 o 
  17   1   5        3.48       -1.42     11.76 o 
   0   2   5    20003.56    18771.04    545.31 o 
   1   2   5      103.30      103.10      5.60 o 
   2   2   5     1769.62     1732.06     23.62 o 
   3   2   5      167.90      180.83      7.33 o 
   4   2   5       63.83       51.96      5.14 o 
   5   2   5     1056.86     1031.75     18.01 o 
   6   2   5       30.55       46.85      5.75 o 
   7   2   5     2035.38     2037.33     28.34 o 
   8   2   5     2011.75     1946.45     28.98 o 
   9   2   5       14.11       12.84      6.05 o 
  10   2   5     1207.69     1131.74     25.55 o 
  11   2   5        1.87        8.45      7.87 o 
  12   2   5      838.79      777.59     46.11 o 
  13   2   5      352.26      324.44     17.56 o 
  14   2   5      105.24      128.77     12.15 o 
  15   2   5       37.71       24.49      9.40 o 
  16   2   5        6.31       15.58     16.11 o 
  17   2   5       29.91       16.26     10.96 o 
   1   3   5     1626.99     1580.93     40.24 o 
   2   3   5        6.02       -2.94      4.06 o 
   3   3   5      760.79      768.73     15.15 o 
   4   3   5      871.93      779.08     15.91 o 
   5   3   5       17.86        9.28      7.55 o 
   6   3   5     1052.64     1050.72     20.45 o 
   7   3   5      736.92      793.14     35.46 o 
   8   3   5       80.96       60.30      9.42 o 
   9   3   5      562.10      538.98     17.47 o 
  10   3   5      391.34      376.63     15.58 o 
  11   3   5     1667.91     1590.39     31.90 o 
  12   3   5       81.77      105.56     18.42 o 
  13   3   5      251.59      280.60     15.19 o 
  14   3   5       59.30       69.18     12.61 o 
  15   3   5       73.26       73.72     14.67 o 
  16   3   5       17.19       28.40     10.16 o 
  17   3   5       87.30       66.78     15.46 o 
   0   4   5       86.92       91.24      9.21 o 
   1   4   5      170.81      177.60     21.59 o 
   2   4   5        8.62       19.36     12.08 o 
   3   4   5     3275.12     3386.16     33.44 o 
   4   4   5      189.11      193.63      9.46 o 
   5   4   5       12.47       15.06      5.34 o 
   6   4   5      313.23      323.11     12.57 o 
   7   4   5      339.92      372.58     14.61 o 
   8   4   5      103.53      102.45      9.10 o 
   9   4   5      387.39      346.85     15.27 o 
  10   4   5      395.36      375.57     23.83 o 
  11   4   5      453.25      424.51     18.55 o 
  12   4   5      429.94      425.33     31.17 o 
  13   4   5       19.56       37.83      9.46 o 
  14   4   5       75.27       82.74     12.58 o 
  15   4   5        1.29       -8.22     10.30 o 
  16   4   5        8.99       19.72     12.73 o 
   1   5   5        0.72       -5.83      5.83 o 
   2   5   5      702.12      660.72     17.07 o 
   3   5   5      883.15      922.25     19.77 o 
   4   5   5       27.36       31.49      6.71 o 
   5   5   5       91.10      109.09     27.63 o 
   6   5   5      533.76      485.45     16.24 o 
   7   5   5      219.30      210.32     12.24 o 
   8   5   5       40.80       52.14     11.65 o 
   9   5   5       52.21       57.25     11.08 o 
  10   5   5        0.77       12.39      7.02 o 
  11   5   5       26.25       34.92     16.04 o 
  12   5   5       19.72       30.70     14.89 o 
  13   5   5       94.10      130.13     13.62 o 
  14   5   5       17.81       12.75     11.81 o 
  15   5   5        2.71       11.83     11.14 o 
  16   5   5        1.82       15.24     15.75 o 
   0   6   5        0.98       16.21      6.05 o 
   1   6   5        9.56       23.87      6.83 o 
   2   6   5      256.38      218.33     11.83 o 
   3   6   5     1760.16     1701.98     32.58 o 
   4   6   5      263.53      256.53     12.66 o 
   5   6   5      221.10      224.57     12.21 o 
   6   6   5       51.90       56.09      9.08 o 
   7   6   5      850.88      823.57     23.23 o 
   8   6   5       48.25       62.50     11.33 o 
   9   6   5     1251.25     1349.40     60.93 o 
  10   6   5      587.56      567.57     21.66 o 
  11   6   5      170.59      211.75     14.52 o 
  12   6   5       71.01       67.90     12.10 o 
  13   6   5        0.70        2.62      9.55 o 
  14   6   5       82.36      120.19     16.04 o 
  15   6   5       91.45      114.26     22.59 o 
   1   7   5      276.73      305.91     14.07 o 
   2   7   5        0.72       -8.44     14.67 o 
   3   7   5      912.86      868.93     27.53 o 
   4   7   5      360.95      321.27     15.57 o 
   5   7   5      105.69      120.71     10.72 o 
   6   7   5      508.41      529.33     67.75 o 
   7   7   5       19.87       26.67     11.08 o 
   8   7   5       13.12       17.90      8.48 o 
   9   7   5       20.39       24.99     12.30 o 
  10   7   5       14.12       15.49     10.52 o 
  11   7   5      208.30      209.62     15.83 o 
  12   7   5       12.58       23.00      9.95 o 
  13   7   5        0.99       -1.91     11.22 o 
  14   7   5       39.40       50.67     18.70 o 
   0   8   5      550.85      581.04     20.37 o 
   1   8   5       38.26       54.91      9.41 o 
   2   8   5      363.39      387.43     19.07 o 
   3   8   5        0.43       27.54      8.76 o 
   4   8   5       74.24       73.81     11.85 o 
   5   8   5      399.40      386.16     39.09 o 
   6   8   5       10.17       41.60      9.95 o 
   7   8   5      108.41      115.83     13.02 o 
   8   8   5      109.57       97.67     28.42 o 
   9   8   5       84.26       89.03     12.46 o 
  10   8   5       78.67       54.84     12.89 o 
  11   8   5       55.53       41.34     17.19 o 
  12   8   5       27.30       45.41     11.83 o 
  13   8   5       16.85       32.91     12.45 o 
   1   9   5      324.53      296.92     17.27 o 
   2   9   5       64.76       69.53     12.19 o 
   3   9   5        0.13      -11.22     11.22 o 
   4   9   5      213.75      231.83     38.21 o 
   5   9   5       38.86       32.93     11.26 o 
   6   9   5       39.99       39.82     10.94 o 
   7   9   5        0.15       15.06     10.07 o 
   8   9   5       15.60       24.67     11.44 o 
   9   9   5       38.68       32.25     12.54 o 
  10   9   5       32.80       72.85     17.98 o 
  11   9   5       46.60       41.81     13.56 o 
   0  10   5       61.40       63.06     12.33 o 
   1  10   5        7.12        1.26     10.22 o 
   2  10   5        2.33       -1.31     10.83 o 
   3  10   5       54.11       56.25     12.73 o 
   4  10   5       33.36       20.14     12.02 o 
   5  10   5        0.02      -14.03     14.03 o 
   6  10   5       11.59       16.26     10.99 o 
   7  10   5        0.01       -8.72     11.98 o 
   8  10   5       57.24       40.60     31.36 o 
   9  10   5       65.58       46.15     15.50 o 
   1  11   5       14.89       29.40     12.59 o 
   2  11   5       12.65       17.25     12.73 o 
   3  11   5      177.17      151.65     17.75 o 
   4  11   5       66.74       97.11     20.00 o 
   5  11   5       53.37       24.81     25.90 o 
   0   0   6     9369.04     8932.91     43.48 o 
   1   0   6    17891.06    17296.66    255.33 o 
   2   0   6    10462.31     9953.91     88.64 o 
   3   0   6     1001.48     1008.89     16.19 o 
   4   0   6      266.53      251.90     10.15 o 
   5   0   6     3913.34     3976.30     82.79 o 
   6   0   6        6.67        4.27      4.98 o 
   7   0   6     6681.87     6852.42     49.03 o 
   8   0   6      261.62      263.66     11.24 o 
   9   0   6      405.98      336.01     14.10 o 
  10   0   6      863.64      852.19     21.81 o 
  11   0   6      120.58      109.92     13.89 o 
  12   0   6       83.31       69.45      9.92 o 
  13   0   6       20.45       17.05      8.34 o 
  14   0   6        1.99       -1.30      9.20 o 
  15   0   6      162.14      140.17     18.78 o 
  16   0   6       14.31       20.62      9.84 o 
  17   0   6      225.06      231.51     18.63 o 
   1   1   6        3.22        2.73      4.68 o 
   2   1   6     2692.87     2888.65    160.86 o 
   3   1   6     1366.22     1299.67     18.30 o 
   4   1   6     1880.07     1985.85     23.71 o 
   5   1   6       51.41       40.42      5.49 o 
   6   1   6      481.67      548.23     14.46 o 
   7   1   6        6.10        5.48      8.49 o 
   8   1   6      127.41      124.68      8.66 o 
   9   1   6      974.69      903.92     21.72 o 
  10   1   6       10.17        7.79     11.58 o 
  11   1   6       44.85       54.31      8.92 o 
  12   1   6        0.41       10.23      7.93 o 
  13   1   6     1020.35      944.37     26.50 o 
  14   1   6        0.55       -3.78      9.46 o 
  15   1   6       34.68       39.34     16.33 o 
  16   1   6      199.20      237.49     46.62 o 
  17   1   6       12.28       10.87     14.46 o 
   0   2   6     1054.14     1101.92     53.45 o 
   1   2   6       16.56       27.71      8.99 o 
   2   2   6     2604.29     2613.83     26.14 o 
   3   2   6        4.91       10.88      4.22 o 
   4   2   6       36.28       35.20      8.99 o 
   5   2   6      587.94      560.53     26.95 o 
   6   2   6      657.56      706.54     25.87 o 
   7   2   6     1206.38     1234.74     30.74 o 
   8   2   6      372.57      379.69     14.35 o 
   9   2   6       10.39       17.08     16.18 o 
  10   2   6      351.26      359.51     15.67 o 
  11   2   6       59.41       54.71     10.43 o 
  12   2   6       75.89       82.71     10.00 o 
  13   2   6      403.47      387.81     18.64 o 
  14   2   6       67.74       81.03     21.51 o 
  15   2   6        5.94       11.48      9.97 o 
  16   2   6        0.05       -0.76     15.10 o 
  17   2   6       74.18       73.88     13.62 o 
   1   3   6       23.81       24.61      6.69 o 
   2   3   6       32.38       25.82     10.07 o 
   3   3   6       24.81       32.31     11.65 o 
   4   3   6     1523.09     1487.14     22.84 o 
   5   3   6      144.05      177.81      8.88 o 
   6   3   6      395.66      374.41     13.08 o 
   7   3   6     1435.32     1420.35     25.73 o 
   8   3   6        0.39        3.96      6.00 o 
   9   3   6      213.38      215.99     12.81 o 
  10   3   6      448.55      438.87     17.46 o 
  11   3   6       58.55       37.67     10.12 o 
  12   3   6     1207.94     1188.71     29.44 o 
  13   3   6       15.68       -0.75     10.17 o 
  14   3   6       24.93       46.32      8.53 o 
  15   3   6       85.43       52.37     29.42 o 
  16   3   6      191.97      208.15     15.87 o 
  17   3   6        0.00        1.73     20.57 o 
   0   4   6     3105.22     2953.92     31.46 o 
   1   4   6      273.99      274.46     10.59 o 
   2   4   6      542.78      516.64     16.57 o 
   3   4   6      805.56      802.17     17.74 o 
   4   4   6      107.69      100.71     13.53 o 
   5   4   6      213.63      186.84     15.69 o 
   6   4   6      247.43      216.88     11.01 o 
   7   4   6      884.42      888.37     21.05 o 
   8   4   6      345.83      335.00     18.86 o 
   9   4   6       66.88       62.07      9.20 o 
  10   4   6       65.04       79.97     17.84 o 
  11   4   6        8.69        6.30     11.72 o 
  12   4   6      256.06      270.72     15.99 o 
  13   4   6       12.18       15.01     20.36 o 
  14   4   6        5.51        5.41     19.28 o 
  15   4   6       66.93       53.26     27.12 o 
  16   4   6       27.31       16.29     10.85 o 
   1   5   6     1065.22     1067.20     48.98 o 
   2   5   6      170.87      153.40      9.66 o 
   3   5   6     3136.94     3191.00     36.33 o 
   4   5   6      811.04      793.75     19.62 o 
   5   5   6        0.20       -0.26      9.06 o 
   6   5   6      550.60      508.55     17.16 o 
   7   5   6       25.79       34.61      7.93 o 
   8   5   6      396.86      399.17     32.32 o 
   9   5   6       81.22       98.07     12.45 o 
  10   5   6       33.50       31.21      9.62 o 
  11   5   6      816.23      831.40     55.54 o 
  12   5   6       50.85       43.60     14.10 o 
  13   5   6      209.10      192.39     16.40 o 
  14   5   6      203.67      206.18     17.70 o 
  15   5   6       22.61       20.15     15.75 o 
   0   6   6     1363.97     1276.04     25.25 o 
   1   6   6        0.11        8.89      6.24 o 
   2   6   6      399.21      391.96     15.05 o 
   3   6   6     1133.38     1183.81     24.94 o 
   4   6   6       25.46       22.25      7.48 o 
   5   6   6      130.03      146.08     10.79 o 
   6   6   6      784.73      778.89     39.48 o 
   7   6   6       89.60       98.69     10.38 o 
   8   6   6     1927.56     1952.69     35.61 o 
   9   6   6       48.63       38.30     10.51 o 
  10   6   6      502.15      471.11     36.72 o 
  11   6   6      234.15      204.54     15.94 o 
  12   6   6      116.04      118.99     13.89 o 
  13   6   6       47.34       42.01     12.11 o 
  14   6   6       13.44        1.85     14.89 o 
  15   6   6        4.60       12.86     15.90 o 
   1   7   6        0.10        8.70      7.02 o 
   2   7   6      274.29      253.10     13.68 o 
   3   7   6      399.35      403.64     20.01 o 
   4   7   6        0.17       -2.60      8.77 o 
   5   7   6      213.68      217.81     16.05 o 
   6   7   6      146.45      138.35     12.50 o 
   7   7   6       82.81       55.16     10.83 o 
   8   7   6      156.25      154.10     13.97 o 
   9   7   6       25.13       30.12      8.90 o 
  10   7   6      125.23       96.66     15.25 o 
  11   7   6       29.94       28.20     11.49 o 
  12   7   6       10.56       10.15     11.04 o 
  13   7   6        6.86       13.85     19.56 o 
   0   8   6      141.46      139.31     21.94 o 
   1   8   6      181.83      161.00     12.83 o 
   2   8   6      648.01      637.51     22.34 o 
   3   8   6       34.12        7.31     10.21 o 
   4   8   6        8.17        8.54     12.16 o 
   5   8   6       10.79       33.09     24.89 o 
   6   8   6      119.70      114.53     13.44 o 
   7   8   6       70.65       91.66     23.74 o 
   8   8   6        0.42       12.87      9.24 o 
   9   8   6      147.51      187.09     15.59 o 
  10   8   6       31.94       13.62     11.88 o 
  11   8   6       22.66       16.24     11.26 o 
  12   8   6      120.42      142.90     22.30 o 
   1   9   6      370.90      377.18     18.46 o 
   2   9   6      530.43      457.40     31.39 o 
   3   9   6      426.51      435.57     20.56 o 
   4   9   6      590.45      560.31     23.09 o 
   5   9   6      126.90      131.89     18.42 o 
   6   9   6      236.82      247.75     17.02 o 
   7   9   6        0.01       19.16     23.74 o 
   8   9   6      105.39       95.05     22.52 o 
   9   9   6       87.87       87.64     14.24 o 
  10   9   6       21.86       64.80     24.53 o 
   0  10   6        0.23      -10.84     10.84 o 
   1  10   6      104.87      108.16     13.57 o 
   2  10   6       45.92       55.11     12.56 o 
   3  10   6       11.73       14.98     11.54 o 
   4  10   6       31.14       22.96     12.30 o 
   5  10   6      195.61      216.34     17.74 o 
   6  10   6        0.79       21.33     11.49 o 
   7  10   6      287.03      255.37     19.74 o 
   8  10   6       55.30       52.01     14.82 o 
   1  11   6        2.61       -3.01     10.93 o 
   2  11   6        1.48        6.95     12.23 o 
   3  11   6       38.35       44.12     12.77 o 
   4  11   6        0.01        4.21     11.09 o 
   1   1   7      117.69       99.96      6.75 o 
   2   1   7      514.77      546.80     16.50 o 
   3   1   7      486.58      439.04     12.43 o 
   4   1   7       25.44       20.52      4.73 o 
   5   1   7     2101.92     2202.05     27.89 o 
   6   1   7      725.00      765.80     17.36 o 
   7   1   7       82.57      104.49      9.78 o 
   8   1   7      683.16      698.77     18.90 o 
   9   1   7      440.56      438.44     15.71 o 
  10   1   7      654.56      641.99     19.80 o 
  11   1   7     1159.40     1086.45     26.71 o 
  12   1   7       48.29       65.52     11.15 o 
  13   1   7      356.26      356.70     18.39 o 
  14   1   7       64.60       57.30     11.03 o 
  15   1   7       13.07       17.31      9.46 o 
  16   1   7        1.93        5.83     11.19 o 
  17   1   7       31.72       31.51     12.82 o 
   0   2   7       79.65       88.81      6.39 o 
   1   2   7       90.27       79.13      7.70 o 
   2   2   7     3104.48     3034.42     52.18 o 
   3   2   7     1669.35     1586.50     22.91 o 
   4   2   7        4.15       10.50      4.98 o 
   5   2   7     5063.77     5030.05     71.82 o 
   6   2   7      253.13      288.00     11.90 o 
   7   2   7     2249.88     2138.15     33.35 o 
   8   2   7      510.36      477.91     16.50 o 
   9   2   7      971.49      889.29     21.91 o 
  10   2   7      117.19      141.01     10.43 o 
  11   2   7      485.07      465.61     30.67 o 
  12   2   7      639.58      633.99     22.14 o 
  13   2   7       14.86       34.34     19.35 o 
  14   2   7       76.06       66.34     11.69 o 
  15   2   7       42.47       40.46     12.80 o 
  16   2   7      206.25      170.57     16.57 o 
  17   2   7       33.31       61.67     19.78 o 
   1   3   7     7008.91     6976.29     53.59 o 
   2   3   7      121.72      120.18      9.35 o 
   3   3   7     1668.37     1587.23     46.99 o 
   4   3   7      492.77      503.75     16.21 o 
   5   3   7      496.04      529.10     15.13 o 
   6   3   7     2017.46     2090.49     30.78 o 
   7   3   7      136.07      119.64     13.24 o 
   8   3   7      437.78      459.00     16.72 o 
   9   3   7     1302.28     1221.92     26.67 o 
  10   3   7      129.97      150.08     12.55 o 
  11   3   7     1161.35     1151.47     29.25 o 
  12   3   7        0.11       -3.51      9.19 o 
  13   3   7      140.77      178.24     16.40 o 
  14   3   7      463.12      436.40     20.91 o 
  15   3   7       85.14       93.70     22.59 o 
  16   3   7       47.27       63.89     25.75 o 
   0   4   7     7028.70     6867.59    133.81 o 
   1   4   7       95.95       83.86      7.44 o 
   2   4   7      208.66      199.14     10.17 o 
   3   4   7       24.89       15.34     10.93 o 
   4   4   7       84.38       81.79      7.52 o 
   5   4   7      183.38      168.55     10.68 o 
   6   4   7      133.56      125.69     10.38 o 
   7   4   7       86.56       83.44      9.77 o 
   8   4   7     1451.49     1349.94     74.10 o 
   9   4   7      205.98      218.21     13.36 o 
  10   4   7       52.01       44.29     13.45 o 
  11   4   7      152.33      156.08     23.89 o 
  12   4   7      132.90      138.63     13.83 o 
  13   4   7        0.53        1.56      8.92 o 
  14   4   7       17.14       11.95     10.82 o 
  15   4   7      251.05      265.25     19.44 o 
  16   4   7       15.61       28.25     12.33 o 
   1   5   7      543.11      540.31     16.45 o 
   2   5   7       67.08       82.37     21.44 o 
   3   5   7        4.03       17.52      5.83 o 
   4   5   7      186.61      163.34     17.92 o 
   5   5   7        1.34        8.41      7.05 o 
   6   5   7      439.66      364.87     15.37 o 
   7   5   7       76.80       72.83      9.41 o 
   8   5   7      206.74      199.33     13.99 o 
   9   5   7      137.08      136.17     12.47 o 
  10   5   7       12.24       17.86      8.27 o 
  11   5   7      143.13      171.78     13.53 o 
  12   5   7        8.28       20.17      8.95 o 
  13   5   7      139.36      145.32     18.20 o 
  14   5   7       13.16       17.86     13.74 o 
  15   5   7       98.67      103.16     22.30 o 
   0   6   7      759.75      707.23     38.40 o 
   1   6   7      145.98      160.41     16.40 o 
   2   6   7      125.21      143.11     13.31 o 
   3   6   7      634.14      569.53     18.58 o 
   4   6   7      112.05      139.42     10.83 o 
   5   6   7     1684.76     1645.16     31.80 o 
   6   6   7      244.00      232.59     14.60 o 
   7   6   7      969.38     1003.80     26.18 o 
   8   6   7      143.11      144.79     13.43 o 
   9   6   7       84.00       66.93     11.89 o 
  10   6   7      226.74      226.32     27.70 o 
  11   6   7       15.50        2.85     14.67 o 
  12   6   7       42.24       55.91     11.90 o 
  13   6   7       98.52      111.06     14.23 o 
  14   6   7      120.31      130.73     26.04 o 
   1   7   7     1245.22     1126.88     47.67 o 
   2   7   7        2.71        7.77      8.00 o 
   3   7   7      626.15      614.05     40.83 o 
   4   7   7      137.98      154.26     12.11 o 
   5   7   7      334.30      333.20     17.42 o 
   6   7   7     1592.47     1450.63     32.79 o 
   7   7   7       30.19       53.72      9.94 o 
   8   7   7       45.48       45.04     11.14 o 
   9   7   7      380.84      408.53     19.48 o 
  10   7   7      160.79      159.48     28.20 o 
  11   7   7       40.06       46.41     13.02 o 
  12   7   7      116.50      125.70     23.45 o 
  13   7   7      123.80      173.16     16.43 o 
   0   8   7        0.30        1.07      8.54 o 
   1   8   7       39.96       25.98      9.80 o 
   2   8   7        0.15        1.74     15.97 o 
   3   8   7       63.94       76.29     12.09 o 
   4   8   7      271.98      276.99     17.11 o 
   5   8   7      207.30      171.61     15.72 o 
   6   8   7        0.05      -10.42     18.20 o 
   7   8   7        1.43       10.12      9.56 o 
   8   8   7        4.16       -9.88     10.58 o 
   9   8   7       12.16       13.67     10.92 o 
  10   8   7       45.98       48.58     12.43 o 
  11   8   7       29.92       18.71     12.25 o 
  12   8   7       10.10        2.64     12.99 o 
   1   9   7       45.47       47.40     11.67 o 
   2   9   7      143.43      133.71     14.07 o 
   3   9   7       11.26        0.17     18.84 o 
   4   9   7       30.71       22.40     11.34 o 
   5   9   7      121.26      133.63     14.70 o 
   6   9   7      102.11       87.93     13.20 o 
   7   9   7        0.09        6.02     14.67 o 
   8   9   7        8.01       17.51     18.13 o 
   9   9   7       10.90       23.53     25.61 o 
  10   9   7       31.11       38.36     16.47 o 
   0  10   7       10.89       13.26     17.98 o 
   1  10   7        3.38       -3.86     12.52 o 
   2  10   7        6.75        3.88     12.59 o 
   3  10   7       43.05       36.82     13.99 o 
   4  10   7        0.66       -9.82     11.59 o 
   5  10   7      122.71      125.95     16.17 o 
   6  10   7        5.63       -3.79     13.06 o 
   7  10   7       37.98       53.20     14.70 o 
   1  11   7       30.61       49.19     31.94 o 
   2  11   7        0.22      -12.02     12.02 o 
   3  11   7       10.25       15.50     12.66 o 
   0   0   8     3602.78     3622.02     80.66 o 
   1   0   8     5138.57     5360.61     39.78 o 
   2   0   8     6039.39     5738.12     41.38 o 
   3   0   8      966.43     1013.55     18.98 o 
   4   0   8     1086.30     1069.32     20.46 o 
   5   0   8       10.49       22.78      6.47 o 
   6   0   8        1.10        4.88      5.54 o 
   7   0   8       20.62       14.98      6.50 o 
   8   0   8     2528.46     2442.94     33.85 o 
   9   0   8      108.66      118.42     10.79 o 
  10   0   8      911.15      916.47     23.90 o 
  11   0   8       25.27        4.88     13.74 o 
  12   0   8      982.84      978.63     26.59 o 
  13   0   8      275.97      259.90     21.52 o 
  14   0   8      433.44      400.21     20.66 o 
  15   0   8        6.79       -1.96      9.91 o 
  16   0   8       15.57       22.66     11.08 o 
   1   1   8     4735.88     4638.74     37.08 o 
   2   1   8     6002.09     5838.04     68.69 o 
   3   1   8       14.64       19.79      5.57 o 
   4   1   8      182.33      152.13     16.55 o 
   5   1   8        0.03        6.87      8.56 o 
   6   1   8     4405.42     4417.50    125.08 o 
   7   1   8      519.62      516.91     21.10 o 
   8   1   8      374.11      377.90     22.46 o 
   9   1   8       94.54      111.13      9.91 o 
  10   1   8        4.91       12.14      7.13 o 
  11   1   8        1.10        4.99      7.80 o 
  12   1   8       81.71      108.43     12.18 o 
  13   1   8       13.99       11.89      8.76 o 
  14   1   8        8.38       19.43     10.02 o 
  15   1   8       22.37       12.56     11.55 o 
  16   1   8      148.99      192.28     17.39 o 
   0   2   8     1433.27     1234.72     21.04 o 
   1   2   8      469.04      434.99     36.45 o 
   2   2   8     3176.81     3134.44     32.25 o 
   3   2   8      152.30      140.02      9.10 o 
   4   2   8        5.99        4.60      5.29 o 
   5   2   8      277.49      278.88     11.79 o 
   6   2   8      442.90      425.91     24.91 o 
   7   2   8      104.82      104.48      8.85 o 
   8   2   8       42.58       36.93     10.14 o 
   9   2   8      187.59      189.68     24.46 o 
  10   2   8      282.66      267.22     14.71 o 
  11   2   8       24.84       24.25      9.00 o 
  12   2   8       67.92       73.57     10.66 o 
  13   2   8      343.96      352.67     18.42 o 
  14   2   8        4.92       25.06      9.96 o 
  15   2   8       53.05       93.79     28.34 o 
  16   2   8      170.22      163.09     17.59 o 
   1   3   8      308.19      310.29     11.91 o 
   2   3   8      691.99      643.09     16.51 o 
   3   3   8      397.21      381.71     13.08 o 
   4   3   8      104.47       97.44      8.04 o 
   5   3   8      369.63      357.79     13.90 o 
   6   3   8      839.36      883.87     21.40 o 
   7   3   8      628.79      622.68     18.68 o 
   8   3   8      660.17      746.93     21.03 o 
   9   3   8     1520.18     1451.19     31.46 o 
  10   3   8       83.54       96.10     10.76 o 
  11   3   8      143.84      109.47     13.19 o 
  12   3   8      197.18      202.38     13.75 o 
  13   3   8        7.69        3.81      9.71 o 
  14   3   8       45.14       68.87     16.98 o 
  15   3   8        0.44       -2.83     26.97 o 
  16   3   8       21.00       49.68     12.08 o 
   0   4   8       40.25       24.59      7.70 o 
   1   4   8      275.02      295.73     12.37 o 
   2   4   8     1294.74     1308.56     24.49 o 
   3   4   8       48.94       58.66     14.03 o 
   4   4   8     1123.53     1114.86     24.88 o 
   5   4   8        6.24        6.28      6.69 o 
   6   4   8      340.80      335.12     17.42 o 
   7   4   8       21.23        2.19      8.99 o 
   8   4   8        2.64       14.36      8.24 o 
   9   4   8        2.82        4.15      8.69 o 
  10   4   8      106.79      134.13     12.45 o 
  11   4   8       12.42       11.68      9.38 o 
  12   4   8      571.14      639.72     23.97 o 
  13   4   8       11.69        0.43     18.56 o 
  14   4   8      145.74      165.61     26.19 o 
  15   4   8       13.91        8.16     11.50 o 
   1   5   8     1149.91     1133.63     28.13 o 
   2   5   8      369.77      383.10     15.84 o 
   3   5   8       84.02       66.06      8.56 o 
   4   5   8      609.69      623.53     43.22 o 
   5   5   8        2.41       -2.73      7.07 o 
   6   5   8       63.79       52.26      8.83 o 
   7   5   8       51.02       56.99      9.34 o 
   8   5   8      540.81      510.89     27.94 o 
   9   5   8      588.26      593.99     22.04 o 
  10   5   8       55.20       56.14     18.56 o 
  11   5   8       65.92       64.02     11.73 o 
  12   5   8       37.58       56.41     11.75 o 
  13   5   8        8.31       18.71     10.77 o 
  14   5   8        8.87       23.84     11.74 o 
  15   5   8       13.14       26.33     12.35 o 
   0   6   8        1.75        6.79     12.01 o 
   1   6   8        0.17        3.01      6.47 o 
   2   6   8       94.60       91.99     13.67 o 
   3   6   8       11.04       34.97      7.21 o 
   4   6   8       35.94       19.97      8.90 o 
   5   6   8       15.50       20.17      8.64 o 
   6   6   8       91.71       89.91     10.98 o 
   7   6   8       14.57        7.56     16.04 o 
   8   6   8       31.51       29.76     10.06 o 
   9   6   8      403.27      391.06     20.00 o 
  10   6   8      198.49      195.13     16.43 o 
  11   6   8      334.28      341.40     20.04 o 
  12   6   8      195.35      180.84     15.90 o 
  13   6   8        0.19       13.73     10.22 o 
  14   6   8        6.23       17.33     29.20 o 
   1   7   8      558.66      547.19     20.10 o 
   2   7   8        3.16       15.75      7.83 o 
   3   7   8      316.46      306.84     16.58 o 
   4   7   8       13.58        3.10      8.85 o 
   5   7   8      186.22      190.54     24.68 o 
   6   7   8      104.81      112.34     13.07 o 
   7   7   8      267.74      255.07     16.93 o 
   8   7   8        3.72        9.58     15.46 o 
   9   7   8        0.24      -10.71     10.71 o 
  10   7   8      253.83      263.77     22.45 o 
  11   7   8      162.93      178.06     34.32 o 
  12   7   8        4.96       18.99     10.99 o 
  13   7   8      172.87      168.01     18.21 o 
   0   8   8       18.41       12.21     10.79 o 
   1   8   8      286.29      262.36     16.73 o 
   2   8   8      617.37      629.02     23.17 o 
   3   8   8     1378.26     1379.69     60.14 o 
   4   8   8       21.68       14.24     10.58 o 
   5   8   8     1149.26     1171.14     30.37 o 
   6   8   8       16.86       21.33     10.72 o 
   7   8   8      429.68      405.26     34.55 o 
   8   8   8       22.26       21.28     10.14 o 
   9   8   8       43.11       36.54     13.72 o 
  10   8   8      154.35      175.16     30.36 o 
  11   8   8       28.46       32.97     12.21 o 
   1   9   8       79.82       74.83     13.12 o 
   2   9   8      265.78      271.23     18.37 o 
   3   9   8        8.98        0.87     11.06 o 
   4   9   8       41.25       45.21     11.34 o 
   5   9   8       11.32        9.90     17.05 o 
   6   9   8      266.38      266.16     20.34 o 
   7   9   8      125.27      136.23     14.28 o 
   8   9   8      196.68      178.43     19.12 o 
   9   9   8      110.03      144.73     21.01 o 
   0  10   8       51.73       64.48     15.68 o 
   1  10   8        1.08        3.04     17.26 o 
   2  10   8      184.24      153.44     16.28 o 
   3  10   8       73.72       45.62     14.74 o 
   4  10   8       69.43       83.46     15.20 o 
   5  10   8        5.84       22.45     11.36 o 
   6  10   8       14.10       10.17     12.89 o 
   1   1   9      596.45      561.60     24.35 o 
   2   1   9       24.92       25.84      6.70 o 
   3   1   9     2015.21     1980.34     27.24 o 
   4   1   9     2551.06     2462.75    117.40 o 
   5   1   9       61.26       65.98      7.12 o 
   6   1   9       91.04       67.75      8.78 o 
   7   1   9        2.05        6.13      5.24 o 
   8   1   9      345.55      364.32     14.96 o 
   9   1   9       28.29       35.99      8.42 o 
  10   1   9      104.16      113.01     16.19 o 
  11   1   9        7.14       11.41      8.79 o 
  12   1   9      220.01      235.13     15.14 o 
  13   1   9       11.92       17.76      9.64 o 
  14   1   9        0.01        0.00     12.08 o 
  15   1   9       18.69        6.50     11.95 o 
  16   1   9        8.69        5.45     11.76 o 
   0   2   9     1960.54     1951.30     29.58 o 
   1   2   9      202.72      220.50     10.12 o 
   2   2   9      255.98      240.86     11.30 o 
   3   2   9        2.39       -2.40      5.80 o 
   4   2   9      606.24      576.02     17.43 o 
   5   2   9      223.07      181.46     10.73 o 
   6   2   9       54.33       61.33      8.14 o 
   7   2   9       80.28       96.52      8.95 o 
   8   2   9      171.28      150.55     11.28 o 
   9   2   9       19.50       21.24      8.12 o 
  10   2   9     1480.54     1391.75     51.43 o 
  11   2   9       37.65       25.90     10.31 o 
  12   2   9      186.37      157.91     14.55 o 
  13   2   9      534.55      563.92     28.80 o 
  14   2   9        4.26        3.67      9.29 o 
  15   2   9      424.95      403.48     22.62 o 
  16   2   9       19.52        7.06     12.95 o 
   1   3   9      687.93      695.78     76.24 o 
   2   3   9      101.20       86.47      8.65 o 
   3   3   9      165.88      165.06     10.38 o 
   4   3   9       28.14       29.45      6.11 o 
   5   3   9      149.58      169.83     15.97 o 
   6   3   9       45.37       52.71      7.39 o 
   7   3   9        7.84       -0.43      6.92 o 
   8   3   9      183.62      194.56     13.62 o 
   9   3   9     1023.69     1003.97     25.94 o 
  10   3   9        1.45       -8.44      8.44 o 
  11   3   9        4.28        7.60      8.70 o 
  12   3   9       43.46       56.05     10.27 o 
  13   3   9       14.81       16.51     10.68 o 
  14   3   9        1.63        8.60     10.81 o 
  15   3   9      123.45      141.83     15.24 o 
   0   4   9      185.14      163.58     10.11 o 
   1   4   9      138.48      109.28      9.64 o 
   2   4   9      125.66      123.08      9.82 o 
   3   4   9        2.02       -0.07      6.69 o 
   4   4   9      379.41      367.83     29.73 o 
   5   4   9      668.57      645.78     26.22 o 
   6   4   9      128.83      121.22     15.40 o 
   7   4   9     1289.38     1239.66     27.63 o 
   8   4   9      375.18      386.35     17.68 o 
   9   4   9      167.81      195.92     21.37 o 
  10   4   9      118.98      101.73     15.32 o 
  11   4   9      175.22      149.36     27.20 o 
  12   4   9       85.70       85.16     12.20 o 
  13   4   9        8.11        2.84     10.57 o 
  14   4   9        0.00       23.49     10.68 o 
  15   4   9        0.07      -12.29     12.29 o 
   1   5   9       80.57       37.94     32.37 o 
   2   5   9        9.15       20.58     10.36 o 
   3   5   9       11.49        7.38      6.74 o 
   4   5   9      137.45      121.32     14.53 o 
   5   5   9        9.25       21.21      7.07 o 
   6   5   9      333.03      318.68     15.92 o 
   7   5   9      270.94      203.54     14.76 o 
   8   5   9      213.25      244.33     24.46 o 
   9   5   9       10.69       25.54      9.14 o 
  10   5   9       10.07       25.09      9.33 o 
  11   5   9        2.82        1.37      9.81 o 
  12   5   9        5.72        3.40     12.23 o 
  13   5   9       21.54       15.90     21.72 o 
  14   5   9        1.76        2.83     14.67 o 
   0   6   9       61.24       52.78      8.82 o 
   1   6   9      387.76      333.15     25.34 o 
   2   6   9      108.09      106.53     10.11 o 
   3   6   9        2.50        4.84     19.13 o 
   4   6   9       14.69       20.92      8.56 o 
   5   6   9      348.64      362.77     17.25 o 
   6   6   9       37.06       49.17     10.32 o 
   7   6   9      159.80      177.71     13.71 o 
   8   6   9        6.06       -1.66     10.41 o 
   9   6   9        1.19        9.10     10.50 o 
  10   6   9       41.46       58.86     10.89 o 
  11   6   9      121.08      132.76     32.37 o 
  12   6   9       21.04        2.83     11.49 o 
  13   6   9       12.78        4.32     10.57 o 
   1   7   9      381.83      364.06     17.99 o 
   2   7   9       10.24        4.25     10.79 o 
   3   7   9       11.71       14.20      8.79 o 
   4   7   9       16.03       37.08      8.92 o 
   5   7   9       27.65       25.85     10.11 o 
   6   7   9       25.57       24.38     10.78 o 
   7   7   9       23.67       18.15     11.37 o 
   8   7   9      216.63      234.69     17.12 o 
   9   7   9      646.50      646.57     53.07 o 
  10   7   9        6.01        3.12     14.10 o 
  11   7   9       90.80      103.87     20.72 o 
  12   7   9        0.51      -19.87     32.73 o 
   0   8   9       28.11       29.68     11.29 o 
   1   8   9        9.25        1.69     11.29 o 
   2   8   9       81.99       75.29     12.49 o 
   3   8   9      160.76      136.81     38.99 o 
   4   8   9       43.48       33.59     11.19 o 
   5   8   9      915.06      880.27     28.01 o 
   6   8   9       56.90       63.56     11.72 o 
   7   8   9      135.71      101.30     15.18 o 
   8   8   9        7.32      -14.46     16.18 o 
   9   8   9       15.86      -11.74     21.22 o 
  10   8   9       11.27       -4.07     19.85 o 
   1   9   9      334.63      319.77     20.80 o 
   2   9   9       15.85       20.72     14.75 o 
   3   9   9       14.05       18.45     10.93 o 
   4   9   9        7.88        7.65     10.43 o 
   5   9   9        0.13        1.59     11.34 o 
   6   9   9       49.68       53.06     15.97 o 
   7   9   9       26.01       14.40     21.00 o 
   8   9   9        0.01      -10.91     13.22 o 
   0  10   9       46.06       17.14     13.05 o 
   1  10   9        0.01        1.42     11.63 o 
   2  10   9       30.73      -11.75     13.45 o 
   3  10   9        0.97       13.70     23.52 o 
   4  10   9       78.75       84.81     16.90 o 
   5  10   9       65.27       73.09     21.22 o 
   0   0  10      398.98      337.01     20.02 o 
   1   0  10     1623.16     1596.53     26.10 o 
   2   0  10        2.51        3.56     17.41 o 
   3   0  10     1676.23     1556.51     26.71 o 
   4   0  10        9.99        7.04      8.99 o 
   5   0  10       17.56       32.21      6.28 o 
   6   0  10      136.13      132.61     10.12 o 
   7   0  10      208.96      228.36     12.55 o 
   8   0  10       23.20       12.94      9.00 o 
   9   0  10      352.74      338.68     16.54 o 
  10   0  10     1468.16     1376.55     31.42 o 
  11   0  10        6.20       24.32     11.36 o 
  12   0  10      176.35      159.44     14.12 o 
  13   0  10      142.18      150.98     14.82 o 
  14   0  10      170.82      180.42     14.80 o 
  15   0  10        0.03       -7.51     11.18 o 
   1   1  10      126.93       95.75     10.00 o 
   2   1  10     2021.74     1934.45     37.60 o 
   3   1  10      734.59      658.86     61.76 o 
   4   1  10     2189.86     2186.90     32.00 o 
   5   1  10        5.15       15.36      5.94 o 
   6   1  10      800.89      797.15     21.14 o 
   7   1  10        0.56       -6.55      6.55 o 
   8   1  10      315.15      286.75     14.88 o 
   9   1  10      168.54      184.39     16.62 o 
  10   1  10       70.49       53.49     15.54 o 
  11   1  10        0.22       -5.60      7.96 o 
  12   1  10       28.25       43.31      9.82 o 
  13   1  10      258.50      317.46     17.71 o 
  14   1  10        1.43      -10.22     10.22 o 
  15   1  10       14.82       41.18      9.75 o 
   0   2  10      157.92      125.03     11.51 o 
   1   2  10        5.16        5.75      5.96 o 
   2   2  10      317.41      330.45     13.53 o 
   3   2  10        1.37       -0.19      5.79 o 
   4   2  10      592.87      595.31     17.62 o 
   5   2  10       11.25       20.49      6.36 o 
   6   2  10      111.82      116.40     10.12 o 
   7   2  10       90.19      115.08     21.37 o 
   8   2  10        0.08       -3.32      7.11 o 
   9   2  10      396.53      401.28     17.55 o 
  10   2  10       41.27       59.59     10.20 o 
  11   2  10       69.77       66.24     18.13 o 
  12   2  10      154.64      164.80     16.19 o 
  13   2  10       43.55       35.02     11.51 o 
  14   2  10      176.79      179.37     16.47 o 
  15   2  10       75.36       74.38     15.30 o 
   1   3  10      948.06      923.80     59.19 o 
   2   3  10      319.79      345.23     17.13 o 
   3   3  10      613.02      551.87     17.46 o 
   4   3  10       43.32       51.06      8.14 o 
   5   3  10      178.37      182.33     34.11 o 
   6   3  10       31.48       37.64      7.80 o 
   7   3  10      256.53      273.01     14.76 o 
   8   3  10      953.62      924.94     24.76 o 
   9   3  10        6.45       21.49      9.18 o 
  10   3  10      552.23      551.25     21.47 o 
  11   3  10        9.55       22.79     16.33 o 
  12   3  10       98.20       75.10     12.94 o 
  13   3  10       53.27       70.30     12.61 o 
  14   3  10      129.55      107.18     17.09 o 
  15   3  10        6.33       10.44     23.52 o 
   0   4  10        7.36       10.79      6.28 o 
   1   4  10      153.62      147.67     23.82 o 
   2   4  10      633.65      694.77     21.46 o 
   3   4  10      934.62      915.33     22.98 o 
   4   4  10      280.88      294.95     13.68 o 
   5   4  10      535.35      543.69     18.58 o 
   6   4  10       19.08       20.19      8.56 o 
   7   4  10      913.62      954.70     84.09 o 
   8   4  10      123.04      137.64     12.96 o 
   9   4  10       33.37       37.50     10.75 o 
  10   4  10      215.76      235.67     23.31 o 
  11   4  10       45.85       44.46     10.64 o 
  12   4  10      124.44      131.65     30.36 o 
  13   4  10       38.84       48.00     27.98 o 
  14   4  10      233.23      279.02     18.96 o 
   1   5  10      283.42      297.34     14.40 o 
   2   5  10      117.34       84.71     10.67 o 
   3   5  10      211.97      215.23     12.24 o 
   4   5  10      277.89      289.55     14.90 o 
   5   5  10      222.81      227.48     13.26 o 
   6   5  10     1138.76     1135.65     28.24 o 
   7   5  10      384.06      409.21     19.59 o 
   8   5  10       45.30       43.23     20.64 o 
   9   5  10      117.59      115.20     13.68 o 
  10   5  10        8.98        8.64     10.92 o 
  11   5  10      764.09      815.73     28.26 o 
  12   5  10        4.13        7.24     10.91 o 
  13   5  10       19.07       23.20     10.94 o 
   0   6  10      139.88      128.85     18.63 o 
   1   6  10       12.01        5.48      9.08 o 
   2   6  10       20.32        2.93     10.79 o 
   3   6  10      415.69      400.76     33.26 o 
   4   6  10       96.04       87.36     11.37 o 
   5   6  10        7.52       15.42      9.08 o 
   6   6  10      394.77      376.18     17.55 o 
   7   6  10       11.81        0.87      9.44 o 
   8   6  10      164.21      175.85     25.33 o 
   9   6  10      100.87       96.89     13.12 o 
  10   6  10        8.68       20.21     12.17 o 
  11   6  10       50.54       85.64     27.98 o 
  12   6  10       82.78       63.00     17.41 o 
   1   7  10       36.28       40.49     11.80 o 
   2   7  10        0.00       -9.17      9.17 o 
   3   7  10        2.10        3.85     13.23 o 
   4   7  10       33.83       28.52     12.95 o 
   5   7  10       82.57       83.58     11.94 o 
   6   7  10      117.15      131.72     15.00 o 
   7   7  10       58.67       75.24     16.18 o 
   8   7  10       25.82       20.14     12.10 o 
   9   7  10       15.44        4.00     12.60 o 
  10   7  10      139.22      150.21     22.81 o 
  11   7  10        6.25        9.29     11.80 o 
   0   8  10      720.94      690.83     50.27 o 
   1   8  10      121.45      114.12     12.81 o 
   2   8  10      828.32      795.41     26.79 o 
   3   8  10       34.76       42.29     11.98 o 
   4   8  10       85.67       85.73     13.80 o 
   5   8  10        0.68        1.29     11.33 o 
   6   8  10       36.40       40.59     17.84 o 
   7   8  10       47.03       67.72     13.23 o 
   8   8  10       36.62       37.02     17.55 o 
   9   8  10       88.86      111.28     16.83 o 
  10   8  10       17.07        0.42     13.64 o 
   1   9  10       16.19       15.59     10.92 o 
   2   9  10       13.12        6.96     12.45 o 
   3   9  10       63.71       88.20     14.24 o 
   4   9  10       45.17       41.91     12.71 o 
   5   9  10       22.34       14.80     13.06 o 
   6   9  10       47.50       67.32     13.40 o 
   7   9  10       24.20       40.48     11.98 o 
   0  10  10      128.75      138.06     17.70 o 
   1  10  10       50.42       25.51     13.71 o 
   2  10  10       44.08       38.12     20.21 o 
   3  10  10        1.37        3.39     10.70 o 
   1   1  11       72.74       81.69      9.21 o 
   2   1  11       32.80       45.58     17.62 o 
   3   1  11     1104.65     1011.12     23.10 o 
   4   1  11       18.27       26.52     12.44 o 
   5   1  11      603.25      609.12     18.99 o 
   6   1  11      766.06      724.26     20.94 o 
   7   1  11      726.55      708.47     21.59 o 
   8   1  11        0.20        4.16     13.09 o 
   9   1  11       20.87       11.18      9.56 o 
  10   1  11      528.84      565.39     21.73 o 
  11   1  11       81.21       83.13     11.44 o 
  12   1  11       99.03      108.03     27.05 o 
  13   1  11      225.31      279.05     37.92 o 
  14   1  11      103.42      112.53     15.60 o 
  15   1  11        0.15       12.36     10.24 o 
   0   2  11     1239.06     1111.39     26.55 o 
   1   2  11      211.09      189.21     11.30 o 
   2   2  11     1282.80     1253.50     92.06 o 
   3   2  11       64.89       66.20      8.19 o 
   4   2  11        1.48        6.74      6.75 o 
   5   2  11      434.03      442.20     16.60 o 
   6   2  11        2.23       -1.82     11.65 o 
   7   2  11      186.61      132.78     25.98 o 
   8   2  11      123.03      155.66     21.22 o 
   9   2  11        3.06        7.70      8.85 o 
  10   2  11      393.20      427.57     20.14 o 
  11   2  11       30.78        4.45     10.83 o 
  12   2  11        6.79        9.41     10.09 o 
  13   2  11      188.62      222.41     17.75 o 
  14   2  11      150.24      169.98     40.29 o 
  15   2  11      203.47      214.90     20.10 o 
   1   3  11       85.71       75.69      9.31 o 
   2   3  11       34.83       32.63      7.32 o 
   3   3  11        2.81        2.46      9.64 o 
   4   3  11      306.00      282.18     34.33 o 
   5   3  11        2.18       -2.52     15.03 o 
   6   3  11      533.63      538.82     19.29 o 
   7   3  11      133.52      131.72     14.32 o 
   8   3  11      336.98      303.39     16.89 o 
   9   3  11       26.31       22.77      9.76 o 
  10   3  11       80.10       83.55     12.41 o 
  11   3  11        8.52       10.21     12.16 o 
  12   3  11       15.39       30.23      9.97 o 
  13   3  11       18.21       43.30     12.10 o 
  14   3  11      162.02      185.37     17.11 o 
   0   4  11     1500.25     1392.81     47.05 o 
   1   4  11       19.98       25.93     10.43 o 
   2   4  11      301.31      291.85     25.69 o 
   3   4  11       42.97       41.55      8.32 o 
   4   4  11       21.82       26.49     10.65 o 
   5   4  11       26.03       23.24      8.29 o 
   6   4  11       86.67       81.16     10.71 o 
   7   4  11        4.01       -4.30      9.66 o 
   8   4  11      214.57      228.35     18.20 o 
   9   4  11      348.87      334.53     18.21 o 
  10   4  11      164.25      165.00     14.95 o 
  11   4  11      128.30      137.06     14.75 o 
  12   4  11        6.00       -0.67     11.44 o 
  13   4  11        4.11        7.61     12.01 o 
  14   4  11        2.09        9.44     11.48 o 
   1   5  11        8.82        6.33      7.84 o 
   2   5  11      172.25      191.81     18.56 o 
   3   5  11      304.70      271.98     15.00 o 
   4   5  11        0.01       15.12      7.84 o 
   5   5  11      329.11      318.87     16.61 o 
   6   5  11       18.96       42.61      9.71 o 
   7   5  11        4.24      -10.42     10.42 o 
   8   5  11        0.07        1.44      8.69 o 
   9   5  11       17.84       30.49     10.32 o 
  10   5  11       10.43       13.62     10.26 o 
  11   5  11        0.03       -8.81     11.53 o 
  12   5  11        2.20        2.65     18.63 o 
  13   5  11        0.42       -3.33     11.37 o 
   0   6  11      669.05      646.23     39.75 o 
   1   6  11        0.01       -1.91     10.79 o 
   2   6  11      572.81      626.04     28.23 o 
   3   6  11       13.36       15.10      8.88 o 
   4   6  11      148.74      148.97     13.93 o 
   5   6  11      841.49      793.53     24.91 o 
   6   6  11      104.28      120.78     13.11 o 
   7   6  11       93.84       86.77     18.78 o 
   8   6  11       15.41       10.41     11.03 o 
   9   6  11       37.66       25.17     11.17 o 
  10   6  11      318.61      412.97     40.66 o 
  11   6  11        8.52       22.93     11.15 o 
  12   6  11       61.63       70.77     14.32 o 
   1   7  11       57.32       46.02     10.63 o 
   2   7  11       45.62       48.48     21.08 o 
   3   7  11      101.22       91.78     13.02 o 
   4   7  11      800.27      795.73     26.63 o 
   5   7  11      138.50      139.91     13.99 o 
   6   7  11      962.00      940.98     29.34 o 
   7   7  11       33.03       29.61     12.13 o 
   8   7  11       77.06       70.98     13.38 o 
   9   7  11       18.07        9.68     11.54 o 
  10   7  11       57.90       61.70     13.97 o 
   0   8  11      105.50      114.52     12.94 o 
   1   8  11       20.22       20.45     11.55 o 
   2   8  11       98.39      110.92     17.91 o 
   3   8  11        1.42       -9.89     10.36 o 
   4   8  11       12.59       21.91     10.53 o 
   5   8  11      145.27      156.21     16.73 o 
   6   8  11       16.11       38.83     12.05 o 
   7   8  11      181.38      201.77     17.60 o 
   8   8  11      119.63      170.42     25.39 o 
   9   8  11       31.32       23.86     13.52 o 
   1   9  11       30.41       29.94     11.80 o 
   2   9  11        1.18       15.21     24.24 o 
   3   9  11       13.41       24.29     14.82 o 
   4   9  11       21.11       26.47     14.39 o 
   5   9  11        8.58        6.67     12.30 o 
   6   9  11       11.82       16.56     12.87 o 
   0   0  12      611.47      732.16     30.61 o 
   1   0  12     1378.73     1458.18     32.61 o 
   2   0  12     3389.76     3313.36     84.58 o 
   3   0  12     3167.43     3459.19     40.97 o 
   4   0  12      637.27      642.91     20.11 o 
   5   0  12      712.54      747.72     23.99 o 
   6   0  12      913.35      935.06     24.46 o 
   7   0  12      766.18      850.06     26.22 o 
   8   0  12      669.52      721.47     58.84 o 
   9   0  12      447.36      434.79     18.90 o 
  10   0  12      131.44      156.42     18.63 o 
  11   0  12      115.52      112.92     14.03 o 
  12   0  12      453.19      452.77     22.34 o 
  13   0  12       11.11       -5.37     11.65 o 
  14   0  12       44.94       80.30     12.48 o 
   1   1  12       21.43       25.74      7.35 o 
   2   1  12       85.45       88.03      9.85 o 
   3   1  12      316.66      296.37     15.01 o 
   4   1  12        5.58       -3.17     15.03 o 
   5   1  12       27.50       35.04      8.46 o 
   6   1  12      522.83      575.30     19.39 o 
   7   1  12        7.95        8.80      7.12 o 
   8   1  12       30.07       37.20      9.74 o 
   9   1  12      206.14      195.80     39.50 o 
  10   1  12        3.86       -2.10     20.57 o 
  11   1  12      376.69      365.09     19.86 o 
  12   1  12        8.38       15.66     11.43 o 
  13   1  12       60.75       57.10     12.91 o 
  14   1  12        0.98      -11.55     11.69 o 
   0   2  12        1.84       11.13      5.96 o 
   1   2  12        0.73        7.05      6.35 o 
   2   2  12       89.21      106.27     24.10 o 
   3   2  12       22.20       38.21      7.78 o 
   4   2  12      253.27      224.16     13.58 o 
   5   2  12       69.80       64.50      8.70 o 
   6   2  12       25.38       12.78      8.15 o 
   7   2  12       14.66       11.21      9.07 o 
   8   2  12        0.27       14.73      7.97 o 
   9   2  12      594.50      596.38     22.81 o 
  10   2  12       52.79       59.89     11.99 o 
  11   2  12       11.92       14.51     11.80 o 
  12   2  12       75.30      102.54     20.79 o 
  13   2  12        7.25       31.69     10.37 o 
  14   2  12       14.47       13.62     19.56 o 
   1   3  12        0.13       -8.65      8.77 o 
   2   3  12       54.53       63.19     19.21 o 
   3   3  12       61.71       79.42     10.07 o 
   4   3  12      528.68      462.41     22.54 o 
   5   3  12      340.15      338.71     22.38 o 
   6   3  12      531.44      473.02     23.18 o 
   7   3  12       15.89       -0.48     12.08 o 
   8   3  12      158.81      150.82     13.93 o 
   9   3  12      453.04      516.07     21.17 o 
  10   3  12       42.19       38.89     10.80 o 
  11   3  12      176.92      195.42     18.92 o 
  12   3  12       12.52       -0.91     11.18 o 
  13   3  12       22.44       38.93     12.32 o 
   0   4  12       79.01       72.73      9.56 o 
   1   4  12      111.60      105.86     11.34 o 
   2   4  12      128.88      131.51     11.26 o 
   3   4  12       70.58       87.90     10.41 o 
   4   4  12       92.19       98.03     11.34 o 
   5   4  12      188.50      206.56     14.02 o 
   6   4  12        0.86       14.53      8.28 o 
   7   4  12      120.84      157.29     12.72 o 
   8   4  12       70.24       75.64     11.13 o 
   9   4  12        0.21       -9.76      9.76 o 
  10   4  12        0.07       -5.98      9.87 o 
  11   4  12       16.76        3.77     12.73 o 
  12   4  12       41.98       31.34     12.02 o 
  13   4  12       18.46       56.61     11.70 o 
   1   5  12       33.60       34.44      8.46 o 
   2   5  12       64.86       69.30     10.67 o 
   3   5  12      275.53      291.91     16.53 o 
   4   5  12      794.74      748.90     24.40 o 
   5   5  12      150.45      153.59     13.96 o 
   6   5  12      449.88      429.29     19.80 o 
   7   5  12        0.87       -1.24      9.91 o 
   8   5  12        4.92        7.08      9.71 o 
   9   5  12       36.65       45.34     11.06 o 
  10   5  12        0.01        9.91      9.87 o 
  11   5  12        9.42        7.90     11.47 o 
  12   5  12        0.07        8.58     11.44 o 
   0   6  12      340.52      298.00     33.32 o 
   1   6  12       69.49       62.09     12.73 o 
   2   6  12      293.61      260.45     16.33 o 
   3   6  12       28.49       39.15     18.99 o 
   4   6  12       60.97       49.55     12.10 o 
   5   6  12       43.56       35.49     12.31 o 
   6   6  12       35.22       24.13     11.51 o 
   7   6  12       30.67       28.97     13.95 o 
   8   6  12        7.80       -6.46     28.20 o 
   9   6  12      139.70      170.08     14.95 o 
  10   6  12       11.72       10.24     11.94 o 
  11   6  12       73.22      101.20     15.39 o 
   1   7  12        2.56        1.07     18.34 o 
   2   7  12      125.44      114.50     13.24 o 
   3   7  12       18.54       31.80     10.88 o 
   4   7  12       16.02        1.65     13.81 o 
   5   7  12        4.74       -3.35     11.05 o 
   6   7  12      139.53      160.18     15.86 o 
   7   7  12       63.98       81.53     12.50 o 
   8   7  12        0.36        0.44     11.97 o 
   9   7  12        0.34       -7.54     12.06 o 
   0   8  12       11.94       15.23     28.41 o 
   1   8  12        0.73        3.89     10.54 o 
   2   8  12        7.51       27.54     12.59 o 
   3   8  12      163.88      129.98     16.53 o 
   4   8  12       44.03       29.20     12.28 o 
   5   8  12        9.41       10.37     10.18 o 
   6   8  12       26.21       40.12     11.59 o 
   7   8  12       18.98       18.02     12.15 o 
   1   9  12      241.50      224.32     18.76 o 
   2   9  12      168.21      161.29     35.32 o 
   3   9  12       21.08       26.76     14.03 o 
   4   9  12       40.01       35.22     13.90 o 
   1   1  13        7.49       13.39      8.92 o 
   2   1  13       77.40       79.47     12.30 o 
   3   1  13      717.52      632.19     20.88 o 
   4   1  13        0.05       -2.01      8.18 o 
   5   1  13        1.13        1.39      8.19 o 
   6   1  13        2.19        1.69     14.89 o 
   7   1  13        5.36        5.55      8.24 o 
   8   1  13      198.39      220.90     14.81 o 
   9   1  13       14.93       15.13     23.88 o 
  10   1  13       65.48       83.16     12.45 o 
  11   1  13       13.97        1.46     19.06 o 
  12   1  13        0.02       14.73      8.88 o 
  13   1  13       10.31       -2.97     11.39 o 
   0   2  13       42.74       58.38     12.52 o 
   1   2  13       12.67        4.79      7.82 o 
   2   2  13      662.39      632.81     20.37 o 
   3   2  13      140.40      138.76     11.95 o 
   4   2  13     1000.99      983.05     26.44 o 
   5   2  13       11.69        3.86     16.83 o 
   6   2  13       17.88       26.64      9.09 o 
   7   2  13        2.07       -7.18     17.05 o 
   8   2  13       19.38       19.84     19.06 o 
   9   2  13       22.54       26.36      9.20 o 
  10   2  13       80.16       65.88     15.11 o 
  11   2  13       52.65       62.23     18.70 o 
  12   2  13        8.34       10.83     10.48 o 
  13   2  13       45.06       81.38     13.55 o 
   1   3  13      293.62      278.04     23.10 o 
   2   3  13      553.67      586.12     20.45 o 
   3   3  13       60.65       70.13     11.23 o 
   4   3  13       29.82       24.78     12.80 o 
   5   3  13       87.49       79.17     11.68 o 
   6   3  13      298.71      331.61     17.19 o 
   7   3  13        7.05       15.49     13.59 o 
   8   3  13      663.75      657.81     59.19 o 
   9   3  13      253.18      258.81     18.92 o 
  10   3  13       70.85       63.97     13.11 o 
  11   3  13        0.90        3.76      9.99 o 
  12   3  13       66.00       81.90     27.84 o 
  13   3  13       33.53       59.70     23.88 o 
   0   4  13       20.90       18.19     14.39 o 
   1   4  13      176.65      157.59     22.38 o 
   2   4  13        5.24        6.70      8.41 o 
   3   4  13        0.26       15.55     12.66 o 
   4   4  13      835.45      854.13     25.52 o 
   5   4  13      173.85      134.19     26.48 o 
   6   4  13       64.51       70.70     11.63 o 
   7   4  13        1.62       16.80      9.00 o 
   8   4  13        0.02        7.33     10.93 o 
   9   4  13       17.17       12.08     10.18 o 
  10   4  13      221.53      206.09     24.68 o 
  11   4  13        3.23       11.06     10.52 o 
  12   4  13        4.06        7.48     10.78 o 
   1   5  13       82.89       55.73     10.91 o 
   2   5  13       91.66       90.28     11.42 o 
   3   5  13       48.02       13.92     13.52 o 
   4   5  13        1.40       11.53      9.52 o 
   5   5  13        1.22       16.28      9.20 o 
   6   5  13       22.85       13.79     10.60 o 
   7   5  13      109.50      123.65     13.78 o 
   8   5  13       18.26       -8.86     11.54 o 
   9   5  13        8.43       -3.00     10.93 o 
  10   5  13        1.68      -11.18     23.81 o 
  11   5  13        1.13       -5.69     14.03 o 
   0   6  13      170.85      187.43     14.83 o 
   1   6  13        0.23       13.21      8.99 o 
   2   6  13       48.51       68.52     10.78 o 
   3   6  13        4.04        5.13     10.78 o 
   4   6  13       26.75       52.86      9.62 o 
   5   6  13      226.66      258.49     37.78 o 
   6   6  13        3.78       10.91     16.97 o 
   7   6  13        0.47       15.12     10.50 o 
   8   6  13       48.94       46.80     13.76 o 
   9   6  13       33.55       47.61     12.05 o 
  10   6  13      313.04      363.43     35.40 o 
   1   7  13        9.35       15.91      9.27 o 
   2   7  13       90.38      109.39     12.51 o 
   3   7  13       56.21       35.63     11.80 o 
   4   7  13       96.94       99.47     16.04 o 
   5   7  13       18.14       44.90     11.10 o 
   6   7  13      117.60      138.31     17.55 o 
   7   7  13        3.40        2.42     11.47 o 
   8   7  13      220.15      226.29     19.38 o 
   0   8  13       35.81       43.32     12.60 o 
   1   8  13        1.16       -5.57     11.56 o 
   2   8  13       10.86       13.06     12.00 o 
   3   8  13        1.35       10.42     14.17 o 
   4   8  13        0.99        1.70     25.10 o 
   5   8  13       29.76       31.72     13.06 o 
   6   8  13       56.73       93.12     30.07 o 
   0   0  14       90.87       71.61     14.75 o 
   1   0  14      420.60      396.19     17.33 o 
   2   0  14      255.36      264.26     33.03 o 
   3   0  14     1742.92     1702.26     36.66 o 
   4   0  14       37.70       17.66     10.27 o 
   5   0  14       79.17       90.34     16.62 o 
   6   0  14      114.72      104.64     12.66 o 
   7   0  14      550.26      538.92     29.30 o 
   8   0  14       41.41       35.25     12.37 o 
   9   0  14      330.66      325.71     19.57 o 
  10   0  14      232.85      233.50     20.43 o 
  11   0  14        1.85       14.57      9.95 o 
  12   0  14       19.33       10.19     10.26 o 
   1   1  14       72.64       52.90     10.67 o 
   2   1  14      131.03      130.98     12.20 o 
   3   1  14       74.57      102.51     11.54 o 
   4   1  14      106.80      125.47     12.82 o 
   5   1  14      208.76      191.54     14.91 o 
   6   1  14       25.41       37.16     10.12 o 
   7   1  14        0.04        4.62      7.67 o 
   8   1  14        0.61       -1.23      9.35 o 
   9   1  14       24.56       22.47     11.15 o 
  10   1  14        0.47       15.62      8.50 o 
  11   1  14      125.74      134.75     14.50 o 
  12   1  14        7.31       34.15     10.45 o 
   0   2  14       15.36        6.31      9.36 o 
   1   2  14      223.95      222.19     14.17 o 
   2   2  14       92.99       90.93     16.47 o 
   3   2  14       45.71       10.61     10.51 o 
   4   2  14        9.70        2.64     10.31 o 
   5   2  14      504.25      451.91     20.67 o 
   6   2  14        1.97       -7.89      9.21 o 
   7   2  14        0.12        2.06      9.01 o 
   8   2  14       15.58       18.65     24.81 o 
   9   2  14       91.06       94.07     12.92 o 
  10   2  14        0.88       -5.04     10.40 o 
  11   2  14        7.42        9.57     12.44 o 
  12   2  14       58.06       54.88     20.14 o 
   1   3  14       20.91       24.03     12.01 o 
   2   3  14       41.53       41.29     11.65 o 
   3   3  14      344.17      333.14     17.35 o 
   4   3  14       30.51       45.24      9.86 o 
   5   3  14       26.43       10.60     15.97 o 
   6   3  14        1.58       15.92     10.36 o 
   7   3  14        1.50      -17.05     17.05 o 
   8   3  14       42.91       30.34     13.16 o 
   9   3  14      150.97      159.97     15.46 o 
  10   3  14       17.04       22.46     11.35 o 
  11   3  14        8.07       -0.11     20.43 o 
  12   3  14       12.20       41.16     11.58 o 
   0   4  14        1.12        3.98      8.44 o 
   1   4  14        6.79       12.64      7.98 o 
   2   4  14      127.99      113.15     13.12 o 
   3   4  14        1.00       -2.14     12.44 o 
   4   4  14       15.29       21.10     10.62 o 
   5   4  14      163.47      143.47     14.70 o 
   6   4  14       71.86       62.99     11.60 o 
   7   4  14        0.60      -10.26     10.26 o 
   8   4  14       71.24       77.61     14.01 o 
   9   4  14       72.89       97.62     12.60 o 
  10   4  14      115.46      161.10     15.77 o 
  11   4  14      217.69      220.28     17.89 o 
   1   5  14        0.29       11.00      9.11 o 
   2   5  14      194.32      154.23     15.44 o 
   3   5  14      290.94      296.30     18.36 o 
   4   5  14      205.12      214.53     27.49 o 
   5   5  14       12.59       23.25     10.96 o 
   6   5  14      471.34      494.17     23.08 o 
   7   5  14       40.67       56.68     12.13 o 
   8   5  14       14.96       33.99     11.14 o 
   9   5  14        0.14       11.70     11.06 o 
  10   5  14        2.25       17.52     11.92 o 
   0   6  14      157.78      158.44     14.45 o 
   1   6  14        8.89       13.76      9.95 o 
   2   6  14       25.24       25.64     10.73 o 
   3   6  14        7.14       20.95     10.17 o 
   4   6  14       27.92       56.61     11.57 o 
   5   6  14      276.60      292.47     18.87 o 
   6   6  14       36.52       33.69     13.07 o 
   7   6  14        3.22       -7.32     12.00 o 
   8   6  14        6.29        7.92     11.17 o 
   9   6  14       46.49       61.40     13.09 o 
   1   7  14       24.41        0.61     11.32 o 
   2   7  14        2.76       -1.34     10.61 o 
   3   7  14       29.86       18.19     13.38 o 
   4   7  14       10.90        5.19     10.88 o 
   5   7  14        3.55      -11.04     12.67 o 
   6   7  14       52.37       57.63     14.19 o 
   7   7  14       96.10      107.51     16.20 o 
   0   8  14      113.58      123.50     15.66 o 
   1   8  14      117.13      125.53     15.87 o 
   2   8  14       86.63       87.43     28.85 o 
   3   8  14        8.64       12.59     11.49 o 
   1   1  15      364.01      425.24     39.87 o 
   2   1  15       86.71      104.72     31.15 o 
   3   1  15     1439.00     1481.99     34.21 o 
   4   1  15      239.28      215.24     17.63 o 
   5   1  15       13.32       27.61     10.29 o 
   6   1  15       25.47       51.69      9.85 o 
   7   1  15      128.39      124.52     27.12 o 
   8   1  15        2.76      -10.89     10.89 o 
   9   1  15      122.33      167.75     15.85 o 
  10   1  15        0.02        5.17     10.29 o 
  11   1  15       15.09       39.35     32.22 o 
   0   2  15      367.24      386.85     33.61 o 
   1   2  15       40.64       27.90     10.86 o 
   2   2  15        1.22       14.02      9.20 o 
   3   2  15      154.75      178.86     14.65 o 
   4   2  15      102.73       89.91     12.70 o 
   5   2  15      476.49      551.63     44.34 o 
   6   2  15       26.17       33.97     11.47 o 
   7   2  15      252.28      266.80     27.63 o 
   8   2  15        7.12       12.50     10.46 o 
   9   2  15       93.30      127.50     13.93 o 
  10   2  15       55.21       76.62     13.14 o 
  11   2  15        2.00        5.40     10.86 o 
   1   3  15      253.62      259.02     16.84 o 
   2   3  15      225.08      206.26     38.93 o 
   3   3  15        0.13       -9.26      9.26 o 
   4   3  15        5.84       -6.82     10.22 o 
   5   3  15        1.61        6.97      9.31 o 
   6   3  15        0.10        2.82      9.95 o 
   7   3  15        8.81       23.01      9.91 o 
   8   3  15       23.31       25.46     11.20 o 
   9   3  15       17.93       21.41     11.96 o 
  10   3  15       65.97       90.35     19.85 o 
   0   4  15      187.51      181.92     14.90 o 
   1   4  15        0.01        8.17      9.55 o 
   2   4  15       10.69       27.89     16.33 o 
   3   4  15       34.03       53.97     13.38 o 
   4   4  15        3.00      -11.72     11.72 o 
   5   4  15       90.96       87.87     13.02 o 
   6   4  15      105.91       96.41     14.48 o 
   7   4  15       14.42        2.27     12.13 o 
   8   4  15        2.56       -1.96     20.50 o 
   9   4  15       54.87       42.55     13.63 o 
  10   4  15        4.36       10.65     11.34 o 
   1   5  15       79.82       94.58     12.51 o 
   2   5  15       43.33       32.78     12.01 o 
   3   5  15      245.81      249.83     18.37 o 
   4   5  15       42.18       41.40     20.64 o 
   5   5  15      113.18      148.05     38.56 o 
   6   5  15      153.54      168.00     17.25 o 
   7   5  15        2.48       -2.36     11.39 o 
   8   5  15        2.44       17.89     20.79 o 
   9   5  15       19.66       20.69     12.10 o 
   0   6  15      201.09      217.09     17.22 o 
   1   6  15       59.22       61.95     12.72 o 
   2   6  15        1.67       -2.69     11.12 o 
   3   6  15       52.15       73.12     15.82 o 
   4   6  15       12.83       23.04     10.44 o 
   5   6  15       13.53       11.64     20.93 o 
   6   6  15        9.12       15.77     30.64 o 
   7   6  15       45.64       47.79     13.93 o 
   1   7  15        1.02       19.93     10.86 o 
   2   7  15       10.22        4.51     11.28 o 
   3   7  15       24.30       41.29     25.53 o 
   4   7  15       52.11       64.27     12.40 o 
   0   0  16      121.12       93.25     11.90 o 
   1   0  16       24.73       30.24     15.75 o 
   2   0  16     1447.13     1417.31     33.86 o 
   3   0  16       25.26       65.77     10.16 o 
   4   0  16      294.13      301.56     18.65 o 
   5   0  16        3.37        5.08      9.77 o 
   6   0  16      102.05       87.52     28.06 o 
   7   0  16        0.44       -1.73     10.29 o 
   8   0  16        1.07       -6.59     10.69 o 
   9   0  16       41.41       35.75     12.16 o 
  10   0  16       10.61       11.63     11.80 o 
   1   1  16        3.92       -9.59      9.81 o 
   2   1  16      111.44      145.23     13.72 o 
   3   1  16       53.98       58.25     17.48 o 
   4   1  16       86.31      125.03     34.96 o 
   5   1  16        6.52       15.72     15.61 o 
   6   1  16        2.01        0.01      9.71 o 
   7   1  16        0.33      -13.88     13.88 o 
   8   1  16        1.52        8.78     10.06 o 
   9   1  16        5.08        6.99      9.95 o 
  10   1  16        1.57       20.65     13.31 o 
   0   2  16       44.32       51.83     13.67 o 
   1   2  16       50.86       45.97     11.41 o 
   2   2  16      212.40      238.79     15.87 o 
   3   2  16       16.85       28.65     10.20 o 
   4   2  16      324.25      320.69     18.98 o 
   5   2  16        7.76        8.92     10.46 o 
   6   2  16        0.01        7.51     10.53 o 
   7   2  16        3.24       -2.14     13.45 o 
   8   2  16       13.55       31.36     18.27 o 
   9   2  16        8.88        6.99     11.23 o 
  10   2  16        0.38      -10.77     16.61 o 
   1   3  16       51.62       64.53     11.33 o 
   2   3  16      105.83      114.57     14.23 o 
   3   3  16        0.07        1.57      9.39 o 
   4   3  16      227.27      189.81     24.18 o 
   5   3  16       17.32       11.16     15.10 o 
   6   3  16       19.44       -1.68     12.10 o 
   7   3  16        0.06        5.87     11.13 o 
   8   3  16        3.32       18.03     11.03 o 
   9   3  16       28.44       54.36     19.49 o 
   0   4  16        0.15      -11.36     11.36 o 
   1   4  16       28.01       35.14     11.05 o 
   2   4  16       13.08       30.54     10.67 o 
   3   4  16        2.26        7.68     12.37 o 
   4   4  16        9.08       25.61      9.05 o 
   5   4  16        0.03        4.31     10.02 o 
   6   4  16        0.16       13.28     11.18 o 
   7   4  16        7.77       10.42     11.98 o 
   8   4  16       39.18       39.03     23.38 o 
   1   5  16        1.65      -10.48     10.48 o 
   2   5  16       15.87        8.60     11.73 o 
   3   5  16       26.33       41.01     20.93 o 
   4   5  16      503.67      559.53     24.57 o 
   5   5  16        0.70       -2.51     12.19 o 
   6   5  16      150.52      187.90     17.40 o 
   7   5  16       19.67       12.44     11.05 o 
   0   6  16      112.01      100.35     17.34 o 
   1   6  16        7.96       12.54     11.34 o 
   2   6  16      165.17      166.89     16.62 o 
   3   6  16        0.17       -3.02     11.48 o 
   4   6  16       28.00       11.19     12.45 o 
   5   6  16        4.51       16.78     11.65 o 
   1   1  17       37.96       42.59     11.39 o 
   2   1  17        5.32        1.05     10.72 o 
   3   1  17      571.04      594.43     32.47 o 
   4   1  17       34.38       57.24     18.56 o 
   5   1  17       71.66       73.70     12.20 o 
   6   1  17        0.35       -6.51     10.98 o 
   7   1  17       36.13       46.24     11.37 o 
   8   1  17       38.90       63.90     12.97 o 
   9   1  17        7.85        9.64     11.69 o 
   0   2  17        0.11       -2.64     15.46 o 
   1   2  17        1.50       10.07     12.80 o 
   2   2  17      100.31      120.25     15.00 o 
   3   2  17      158.06      163.57     16.00 o 
   4   2  17        8.44       20.63     11.94 o 
   5   2  17       64.85       49.29     13.26 o 
   6   2  17       82.93       94.41     17.62 o 
   7   2  17       24.40       37.81     11.80 o 
   8   2  17       32.90       29.63     13.01 o 
   1   3  17        0.52       -7.61     11.44 o 
   2   3  17        1.62       13.27      9.10 o 
   3   3  17        3.38       -0.86     16.33 o 
   4   3  17       85.28       85.65     17.98 o 
   5   3  17        6.46       -5.92     22.87 o 
   6   3  17        0.44        9.12     12.08 o 
   7   3  17        5.81        4.57     11.88 o 
   0   4  17       68.85       72.22     12.04 o 
   1   4  17       77.45       91.85     12.56 o 
   2   4  17        0.09       -8.36     11.65 o 
   3   4  17       10.69        3.84     11.08 o 
   4   4  17       65.74       55.90     14.04 o 
   5   4  17        0.03        7.69     11.14 o 
   6   4  17       10.69       13.48     12.80 o 
   1   5  17       51.55       44.08     12.97 o 
   2   5  17       33.27       37.34     34.38 o 
   3   5  17       48.43       67.02     13.26 o 
   4   5  17       19.30       34.78     14.01 o 
   0   0  18      283.98      265.21     31.23 o 
   1   0  18      103.75      118.61     14.44 o 
   2   0  18       35.24       53.27     13.27 o 
   3   0  18      347.64      358.73     27.63 o 
   4   0  18       16.56       23.73     12.70 o 
   5   0  18       78.20      136.23     25.61 o 
   6   0  18        7.41       14.63     18.49 o 
   7   0  18       34.50       39.16     13.52 o 
   1   1  18        0.02        6.17      9.85 o 
   2   1  18        8.34        2.27     11.13 o 
   3   1  18        7.42        4.42     11.74 o 
   4   1  18       84.37       94.23     14.43 o 
   5   1  18       59.88       39.30     15.46 o 
   6   1  18       28.70       26.57     13.06 o 
   7   1  18        2.72      -11.60     11.74 o 
   0   2  18        7.28       20.21     13.81 o 
   1   2  18       40.00       43.11     12.46 o 
   2   2  18        0.00       -1.23     13.95 o 
   3   2  18        5.46        1.52     11.95 o 
   4   2  18        2.81       12.70     12.34 o 
   5   2  18       24.38       14.63     12.49 o 
   6   2  18       24.92       22.77     22.08 o 
   1   3  18       33.40       11.67     12.22 o 
   2   3  18        0.32        3.47     13.52 o 
   3   3  18        4.22       -6.81     11.89 o 
   4   3  18       17.61      -10.09     27.12 o 
   5   3  18        0.24       20.98     17.33 o 
   0   4  18        9.43       -5.80     11.67 o 
   1   4  18        2.73        2.69     11.93 o 
   2   4  18        0.49      -11.25     12.02 o 
   3   4  18       25.82       57.51     13.45 o 
   1   1  19      100.73      105.17     14.82 o 
   2   1  19        4.28       -5.09     11.33 o 
   3   1  19      136.50      143.22     16.76 o 
   0   2  19        0.02       -4.75     11.02 o 
   1   2  19        0.00       -5.46     11.71 o 
   2   2  19       17.21       43.66     11.53 o 
                                                 
